# Supplementary material for: Association of platelet to HDL-C ratio with short-term mortality in critically ill intracerebral hemorrhage patients: a MIMIC-IV analysis
Source: Sci Rep. 2026 Mar 10;16:12829. doi: 10.1038/s41598-026-43526-4 (PMC13096478; doi:10.1038/s41598-026-43526-4)
Supplement: Supplementary file 3 — Supplementary Material 3 [file 41598_2026_43526_MOESM3_ESM.xlsx]

## Sheet: raw_data
hadm_id	subject_id	stay_id	hospstay_seq	icustay_seq	los_icu	gender	AGE	race	weight	mor_hospital	timehos	mor_30d	time30	HR	MBP	RR	Hypertension	DIABETES	GCS	ASPIII	SAPSII	PLT	HGB	WBC	GLU	PT	APTT	eGFR	HDL	PHR	PHRZ	PHR4
20002506	16230775	33215549	1	1	6.56	1	24.2142	0	60	0	9.43542	0	30	68.75	77.3333	15	1	0	14	25	13	199	13.2	10.1	96	12.9	28	141.079	2.01708	98.6575	-0.823686	1
20006743	10456218	37793727	1	1	2.53	0	65.2631	1	61.2	0	2.54653	0	2.8	68.7222	106.083	13.2222	1	0	14	19	20	258	12.6	6.8	89	12.3	32	122.914	1.44816	178.157	-0.0572789	3
20017530	15955731	37406218	1	1	1.24	0	51.7082	1	80	0	2.90764	0	2.8	76.3448	93.2593	17.371	1	0	15	10	20	318.5	13.25	10.25	120	12.5	23.75	116.092	1.24128	256.59	0.698844	4
20018555	19497721	33041821	1	1	3.19	0	79.4796	0	70.9333	1	2.8	1	10.4	66.2273	69.1667	19.3478	0	1	15	32	43	313	12	12	144.4	12.55	24.25	53.1641	1.18956	263.122	0.76182	4
20033330	15658530	36142793	1	1	6.49	1	70.8653	0	96	0	6.57569	0	14.2	83.56	96.1667	19.52	1	0	13	25	37	260.5	13.4	12.45	112.2	12.2	26.9	86.956	1.73262	150.35	-0.325347	2
20043522	10903463	35389187	1	1	11.24	0	72.6314	1	107.9	1	10.4	1	6.3	68.8857	87.0556	15.3919	1	1	15	17	32	212	11.8	11.65	130.333	12.2	26.7	120.583	1.47402	143.824	-0.38826	2
20050520	14415980	34506093	1	1	2.68	0	78.4514	1	60.3	0	7.02431	0	1.3	73.25	83.2	18.4792	1	0	7	41	43	257	11.8	12.75	115	11.5	24.3	132.411	1.44816	177.467	-0.0639359	3
20085834	15759378	32420701	1	1	4.44	1	88.3561	1	60.8	0	12.0312	1	5.5	61.9091	83.8125	15.7576	0	0	10	44	40	51	9.8	15.25	108	13	29.45	56.7617	1.37058	37.2105	-1.41606	1
20102292	13611331	36013417	1	1	2.18	0	85.1495	0	63	0	18.0875	0	10.1	61.1304	86.1739	22.2708	1	0	11	39	45	329.5	10.55	16.65	109.667	11.85	25.45	58.751	1.57746	208.88	0.238903	3
20119070	10804721	33498571	1	1	6.21	1	64.0412	1	76.8	1	14.2	1	3	110.696	82.8571	21.6957	0	1	3	84	32	106	10.7	9.5	231	14.9	28.4	73.893	0.74994	141.345	-0.412165	2
20144501	14932775	36463250	1	1	1.49	0	83.8051	1	63.6	0	1.57292	0	7.5	81.9583	93.5789	20.4783	1	0	15	19	26	201	11.5	6.2	94.8	11.5	26.8	193.846	1.60332	125.365	-0.566216	2
20155706	12856295	39347147	1	1	4.83	1	57.7455	0	92.5	0	14.8181	0	0.1	72.0385	83.7115	19.3333	1	1	11	29	26	204	13.05	10.95	178.5	10.8	23.8	103.472	1.34472	151.704	-0.312293	2
20177875	18919724	32434927	1	1	7.06	1	77.4799	1	102	1	6.3	1	8.5	87	80.1562	21.1154	0	1	8	64	42	152	13.4	9.85	239.963	11.85	38.1	24.7056	1.13784	133.586	-0.486957	2
20203675	19089545	39487347	1	1	2.31	1	79.3928	1	76.7	0	6.08125	0	10.9	87.04	86.8261	17.84	1	0	15	32	22	280	13.4	6.9	105.5	12.5	31.2	105.333	1.26714	220.97	0.355454	3
20226355	13697305	37879014	1	1	5.01	0	83.0652	1	70.2	0	5.04792	0	1.8	59.619	91.45	16.7619	0	0	13	38	36	163	15.1	9.3	159.5	14.3	26.4	82.5422	1.26714	128.636	-0.53468	2
20226467	17519740	35686439	1	1	5.75	1	73.4842	1	77.1	0	6.88889	0	9	77.72	98.24	16.16	1	0	14	26	23	175	13.05	7.85	122.2	11.95	28.45	125.933	1.60332	109.149	-0.722548	1
20228312	12288019	30881963	1	1	3.19	0	82.9598	0	70	0	4.925	0	6.2	77.3333	89.2	17	1	0	12	31	32	253.5	12.25	9.25	122.333	12.25	25.4	89.4051	0.80166	316.219	1.27369	4
20270512	10411769	39859796	1	1	2.96	1	82.059	1	95.1	0	2.98819	0	12.1	52.5	85.8	15.1	1	1	13	27	31	233	13.7	6.8	137.2	13.2	26.2	104.712	1.11198	209.536	0.245227	3
20278939	13866307	36928437	1	1	9.83	0	60.6079	0	91.4	0	15.6049	0	4.4	85.6923	81.7759	15.5926	1	1	10	49	30	187.5	12.15	10.85	152.571	12.75	24.6	205.424	1.26714	147.971	-0.348284	2
20292734	16954495	36354694	1	1	10.86	0	81.5405	0	67	1	10.1	1	2.4	67.8293	79.7381	19.2381	0	1	14	42	26	229	9.25	7.3	158.5	13.25	24.75	66.9913	1.293	177.108	-0.0673975	3
20302907	15410789	30335433	1	1	7.33	1	65.5459	0	51.8	0	12.1625	0	12	86.6774	69.5806	21.6774	1	1	10	56	33	315.5	8.35	18.45	167.5	14.3	28.45	101.152	0.74994	420.7	2.28093	4
20305130	16944208	33460266	1	1	1.81	0	87.3064	1	53	0	19.6917	0	6.1	82.0769	81.5217	20.8846	1	0	9	26	38	107.5	13.25	4.55	91.75	21.85	31.6	58.4885	1.24128	86.6042	-0.939885	1
20307536	13920337	39273897	1	1	10.44	1	72.4245	0	77.2	0	23.4924	0	23.3	87.5333	79.0714	21.7333	0	0	13	38	44	206	10.6	9.5	115.2	16.9	29.4	45.5234	0.59478	346.347	1.56413	4
20318355	15558105	30553667	1	1	1.97	1	62.1866	1	64	1	1.8	1	11.9	77.24	92.5	16.1667	0	0	15	16	35	250.5	14.35	17.35	113.6	12.6	25.2	78.6717	2.0688	121.085	-0.607479	2
20341710	14368944	32009913	1	1	1.81	1	85.6089	1	90.05	0	4.9125	0	5.1	75.5417	82.9808	18.625	1	0	10	29	33	100.5	12.3	6	115	20.6	32.85	84.0633	1.06026	94.7881	-0.860989	1
20347790	13539632	37857396	1	1	12.57	1	51.2844	0	98.4	0	14.6708	0	27.8	95.92	83.0417	20	1	0	10	38	24	199	14.2	12.5	113.25	13.2	30.6	86.487	1.6809	118.389	-0.633467	1
20357029	13649911	33168226	1	1	15.13	1	63.5797	1	89.2	0	17.9715	0	14.9	71.4074	96.625	20.625	1	1	7	36	31	215.5	16.25	14.1	136.75	11.3	33.15	70.0395	0.82752	260.417	0.735735	4
20384472	18132883	38129940	1	1	1.84	1	59.2417	1	80	0	1.88472	0	6.1	66.6818	82.1429	18	0	1	15	21	20	283	11.1	7.1	116.6	10.9	32.2	40.8067	1.24128	227.99	0.423134	4
20417344	14632416	32156026	1	1	20.61	1	41.261	0	98.2	0	32.4215	0	4	81.8679	100	18.9649	0	0	4	68	26	195	12.3	8.5	118.4	0	0	21.8243	1.08612	179.538	-0.0439649	3
20421142	14732212	39435270	1	1	4.36	0	72.7896	0	55.2333	0	4.375	0	11.4	57.4865	67.8857	15.0556	0	0	10	53	35	179	11.65	7.65	103.5	11.5	27.95	78.4245	2.04294	87.6188	-0.930103	1
20427351	10848863	38976298	1	1	27.02	1	82.5392	0	87.1	0	38.7333	0	11.4	88.7143	100.812	15.4643	0	1	7	34	29	140	11.65	5.15	164.8	15.4	55.9	79.4248	1.37058	102.147	-0.79005	1
20427638	14975201	33819684	1	1	2.6	1	68.8733	0	86.9667	1	2	1	0.9	87.28	75.6538	19.5385	0	1	5	94	40	304	8.2	11.05	83.5	14.5	30.65	20.3089	0.82752	367.363	1.76674	4
20473676	12306690	34539052	1	1	6.91	1	57.0301	0	96	0	12.559	0	6.2	76.6207	86.1935	18.2667	0	0	13	12	26	270	15.75	10.05	135.4	12.5	24.8	79.9002	1.65504	163.138	-0.202068	2
20477478	16058742	39394095	1	1	10.04	1	60.8368	0	97.6	0	16.1326	0	1.2	98.2222	95	20.963	1	1	4	73	23	191	14.35	9.3	136.8	11.05	30.05	78.9814	1.18956	160.564	-0.226887	2
20482134	12548514	38626585	1	1	16.72	1	67.7689	1	80	0	16.7764	0	3.7	83.96	88.25	15.5577	1	0	7	55	55	183.5	14.15	9.7	155.75	12.35	29.9	117.343	1.6809	109.168	-0.722363	1
20502450	13420581	37759588	1	1	4.16	0	70.0393	0	93	0	6.35625	0	23.3	85.2917	85.9167	22.8333	1	0	13	29	29	267	12.7	11.6	136.25	10.8	27.2	78.9671	1.70676	156.437	-0.266671	2
20511782	14389026	38744411	1	1	7.93	0	68.3115	0	99.7	0	14.8333	0	21.1	71.5278	91.7222	18.2222	1	1	8	31	49	327.5	14.55	9.65	228.8	12.9	28.95	51.83	1.60332	204.264	0.194398	3
20532408	13733673	36100037	1	1	2.96	0	73.6119	1	59.6	0	2.97569	0	13.3	69.9286	87.9231	15.2857	1	0	15	28	32	171.5	12.95	8.65	107.667	12.5	25.65	84.3468	2.04294	83.9476	-0.965494	1
20534812	17984422	35724631	1	1	6.96	0	40.4422	0	58.9	0	15.1632	0	5.3	76.28	96.24	16.3269	1	0	9	27	24	343	11.9	20.1	124.75	12.2	29	167.692	1.78434	192.228	0.0783693	3
20542931	14531115	39455012	1	1	2.76	0	85.932	1	75	0	5.69931	0	23.5	66.2143	87.6667	21.7143	1	1	15	30	42	208	13.8	10.8	94	26.7	36.4	82.0424	1.65504	125.677	-0.56321	2
20571031	11196011	31724298	1	1	1.78	0	76.3667	1	61	1	3	1	8.4	79.8065	81.8696	23.8065	1	1	10	42	31	116	13.3	12.1	134	17.15	35	119.505	1.06026	109.407	-0.720055	1
20596477	10398209	33498151	1	1	2.93	1	80.8975	1	96.8	0	8.80208	0	8.3	76.4	94.75	18.44	0	1	9	29	26	123	11.7	9.1	201.25	13	28	97.4125	0.80166	153.432	-0.295642	2
20636275	18622276	38961482	1	1	35.25	1	49.4282	0	66.2667	0	41.2597	0	6.4	53.7949	98.6667	22.8333	0	0	8	49	30	239	12.7	11.5	115.2	11.5	51	233.213	0.87924	271.826	0.845722	4
20639803	19109199	30923312	1	1	2.27	1	74.9866	0	106.5	0	19.2944	0	25.4	77.7083	89.3077	16.5833	1	1	14	32	27	121	11.4	5.7	131.667	14.2	28.7	92.0197	1.60332	75.4684	-1.04724	1
20654690	15186511	33440010	1	1	6.26	0	67.2935	0	87	0	38.0667	0	11.7	77.5714	84.9286	21.8571	1	1	10	45	35	201	10.25	8	155.25	43.4	39.65	44.9393	0.93096	215.906	0.306637	3
20655057	10429528	37222297	1	1	9.7	1	68.2104	1	79.5	0	12.7771	0	19.4	87.913	106.091	17.96	0	1	14	32	18	236	9.6	13	168.75	11.8	27.8	39.7899	0.7758	304.202	1.15784	4
20658538	17401816	31974710	1	1	3.66	1	66.9935	1	81.9	0	5.68333	0	3.8	66.087	83.7391	15.087	1	1	14	29	25	169.5	12.55	5	105.333	12.25	36.3	93.8951	1.11198	152.431	-0.30529	2
20659391	10842611	31601641	1	1	9.5	1	77.4885	0	100.45	1	8.5	1	17.1	69.9615	96.08	13.3571	0	0	7	43	37	134	12.7	6.95	95	13.6	23.8	80.3276	1.47402	90.9079	-0.898395	1
20666751	11938196	37165031	1	1	5.91	1	73.6921	1	49.3	0	7.71806	0	7	75.3889	89.2778	18.2105	1	0	12	31	23	183	13.9	8.3	109	10.65	29	190.652	2.09466	87.365	-0.93255	1
20688537	13678647	36436132	1	1	3.27	1	81.9101	1	76.8	0	6.29722	0	3.1	65.68	93.84	16.12	0	0	13	20	31	123.5	14.85	7.9	109.5	13.45	32.15	74.8864	0.82752	149.241	-0.33604	2
20688923	19823136	34292045	1	1	1.33	0	77.1513	0	82	0	3.45069	0	1.5	62.56	80.3913	22.0833	1	0	15	22	36	335.5	9.25	20.2	103.5	13.5	28.1	98.6233	0.74994	447.369	2.53803	4
20689249	17591424	34752852	1	1	2.7	0	84.0788	1	71.4	0	9.81597	0	2	76.8	79.1364	17.0192	1	0	9	23	31	198	13.6	9.05	122.333	12.6	32.55	89.1909	2.17224	91.1501	-0.896059	1
20707346	14587513	34265572	1	1	22.32	0	63.3817	0	81.05	0	89.1403	0	9.6	81.037	79.9643	18.8621	0	1	8	50	29	269.5	11.3	11.05	133.4	12.05	27.45	43.4302	1.39644	192.991	0.0857231	3
20711803	12148208	39631432	1	1	2.76	0	87.8535	1	78.7	0	2.79722	1	2.9	66.9615	75.3478	24.8077	0	0	8	59	43	165	11.7	13.75	130	10.9	25.65	52.2193	0.95682	172.446	-0.112334	3
20719056	17317655	31582308	1	1	7.67	1	64.1786	1	64.3	0	26.5521	0	7.1	93.3667	95.4483	19.6833	1	1	13	34	22	214	13.3	8.3	116	11.8	33.2	129.022	2.48256	86.2013	-0.943768	1
20722641	19117571	34189088	1	1	1.47	0	86.5261	1	53.65	1	1.8	1	24.2	62.8966	81.7586	18.35	0	0	7	43	48	251	10.45	10.35	154.818	20.3	25.5	81.9413	1.49988	167.347	-0.161495	3
20728952	13715870	36580188	1	1	4.6	1	79.1517	1	88.4	0	10.9014	0	0.9	74.9118	85.9667	20.7576	1	0	14	20	24	231	10.45	7.35	130.857	23.55	33.75	85.2516	0.74994	308.025	1.19469	4
20729213	18524094	32560150	1	1	8.68	0	87.6188	0	69.15	0	10.7243	0	0.9	57.1389	78.9706	15.0658	1	0	11	52	43	153	12.95	12.15	106.833	13.4	29.55	62.0784	1.9395	78.8863	-1.01429	1
20737947	13786660	39726996	1	1	3.74	1	79.1586	0	86.2	0	3.76319	1	2.1	72.3235	83.0882	17.6176	1	0	7	44	42	145.5	13.4	9.25	74	13.3	33.4	97.7921	1.57746	92.2369	-0.885583	1
20738178	16831333	36264745	1	1	2.01	0	82.8482	1	68	0	2.98889	0	7.3	55.5833	95.9333	19	0	0	14	39	42	163	12.8	4.1	104	10.7	28.9	97.3737	1.5516	105.053	-0.762032	1
20739546	18983390	36569401	1	1	1.07	1	69.0789	1	60	0	6.83819	0	3	60.8667	83.8214	15	1	1	15	37	20	171	12.6	9.5	157.667	11.95	25.5	72.8982	1.44816	118.081	-0.636437	1
20745876	11683807	35859158	1	1	2.11	0	67.5553	1	85	0	3.89931	0	8.3	77.9583	87.8182	17.6667	0	0	12	31	25	196	12.4	8.7	118	11.25	41.4	85.6531	1.34472	145.755	-0.369645	2
20763931	14827055	34594277	1	1	3.65	0	77.75	1	65	0	24.7	0	0.8	90.7778	75.36	18.0806	1	0	10	48	40	323	13.45	20.95	117.75	11.4	22.75	67.5645	2.01708	160.132	-0.231043	2
20776994	15873056	30439710	1	1	2.07	0	83.3593	1	46.9	0	5.88125	0	5.4	86.3077	79.3077	18.7692	1	0	14	17	28	219	11.8	8.4	96.5	10.7	27.4	106.581	2.9739	73.6407	-1.06486	1
20787911	17374907	30591063	1	1	6.97	0	82.4067	0	61.8	0	9.96667	0	21.2	78.8372	71.9756	28.1196	0	1	7	70	77	355	10.75	18.5	178.5	13.45	24.2	62.7636	1.26714	280.158	0.926053	4
20791911	14121836	30560971	1	1	1.74	0	65.5632	0	55.35	1	6.2	1	4.4	89.8519	83.3	21.3065	0	0	6	94	65	242	9.65	10.05	122.111	11.5	30.9	7.39286	1.5516	155.968	-0.27119	2
20793929	13189687	35483835	1	1	4.61	0	88.9037	1	62	0	4.63472	1	22.3	60.6667	79.375	19.5556	1	0	12	30	36	228	10.9	6.9	82.3333	13.1	27.65	70.5137	1.06026	215.042	0.298302	3
20799110	16108561	39906963	1	1	1.81	0	89.955	0	70.1667	0	13.9201	0	18.9	46.8148	71.8222	18	0	0	12	44	36	197	13	7.35	102.333	13.65	26.55	70.3654	1.37058	143.735	-0.389124	2
20807631	13483731	36894659	1	1	1.82	0	70.0516	1	64	0	5.61875	0	18.9	72.4615	89.4	16.0192	1	0	8	30	46	198.5	11.85	9.4	100.667	12.1	24.1	92.1531	1.49988	132.344	-0.498936	2
20819955	18270367	37173412	1	1	7.88	1	84.1746	0	72.2	0	15.7979	0	13.3	63.7353	86.0303	15.2895	1	0	8	34	44	206	14.7	11	126.2	13.5	42.1	104.236	1.06026	194.292	0.0982673	3
20823384	19888947	34170638	1	1	2.22	1	87.199	1	63.9	0	4.95694	0	8.2	83.5357	85.6154	24.0345	1	1	8	43	59	306	12.65	8.35	205.375	15.2	30.7	69.921	1.293	236.659	0.506701	4
20827019	17086599	35601375	1	1	4.12	1	74.4154	0	86.3	0	6.12222	0	5.7	67.1379	108.476	16	0	1	13	40	23	168.5	14	5.05	169.333	12.55	29.1	68.0941	1.57746	106.817	-0.745022	1
20831677	17347445	39099955	1	1	13.17	0	65.818	0	93.6	1	12.1	1	3.4	89.68	92.625	18.037	1	1	3	88	53	225	13.05	10.6	289.714	11.95	22.5	74.4126	1.62918	138.106	-0.443384	2
20840119	13240991	33529327	1	1	4.49	0	62.3892	1	99.1	0	9.64028	0	4.2	74.0714	101.632	18.6429	0	0	14	21	20	174.5	11.3	7.9	109.8	11.35	30.35	94.0838	2.1981	79.3867	-1.00946	1
20851846	19275976	31589568	1	1	14.02	1	84.5271	1	86	0	16.1951	0	13.6	77.25	83.4231	18.2143	1	0	7	52	39	246.5	14.6	15.95	143.5	12.8	20	60.0508	1.96536	125.422	-0.565663	2
20872077	16340804	32318215	1	1	2.75	1	50.5041	1	75	0	2.75417	0	0	63.35	82.0833	17.1333	0	0	14	25	20	142.5	14.25	8.5	90	11.8	24.55	92.3914	1.65504	86.1006	-0.944739	1
20873517	14962380	34030937	1	1	5.89	1	80.4408	1	65.8	0	27.7667	0	7.4	71.75	75.3714	18.4516	0	0	11	49	47	123.5	11.85	13.45	106.25	16.25	27.8	44.6759	1.18956	103.82	-0.773918	1
20873624	14547015	33674794	1	1	4.15	0	47.4233	0	92.4	0	4.98958	0	8	90.0769	95.4167	14.7037	1	0	9	37	20	298	14.8	21.3	99.25	11.05	26.45	91.2535	1.65504	180.056	-0.0389722	3
20895852	17327526	31655505	1	1	6.17	0	87.1135	1	51.4	0	7.25764	0	2.2	77.76	69.96	16.56	1	0	13	38	31	254	10.85	14.5	97	14.5	41.3	70.7709	1.293	196.442	0.118998	3
20900892	12345317	34264261	1	1	4.1	0	51.7709	1	86.2	0	12.1069	0	2.3	83.625	100.238	20.6667	1	0	13	31	24	312	10.9	8.1	115.667	12.8	28.8	105.924	1.11198	280.581	0.930123	4
20903632	15112104	32213036	1	1	1.54	1	82.9258	1	101.5	0	3.62153	0	1.1	106.571	116.543	22.6	1	0	13	58	44	157	12.7	7.75	126.833	13.1	25.8	74.7214	1.34472	116.753	-0.649239	1
20914602	15262844	32526597	1	1	4.8	1	80.859	0	66	0	4.82708	0	28	83.0769	85.4348	20.9615	0	1	14	27	29	220.5	14	9.35	146.2	12.3	27.05	123.795	1.31886	167.19	-0.163008	3
20916697	17932630	38854783	1	1	4.06	1	64.2239	1	97.7	0	4.075	0	2.9	57.9565	94.6875	17.375	0	0	14	25	20	180.5	13.8	5.2	104.5	10.55	28.5	101.521	1.44816	124.641	-0.573196	2
20937824	18116922	38371186	1	1	4.9	1	74.9873	1	109.4	1	4.4	1	2.3	54.6071	81.1346	19.9138	0	1	12	52	38	180.5	9.7	9.05	208.6	13.8	29.75	34.3514	0.74994	240.686	0.545523	4
20954065	19491602	30831658	1	1	2.59	1	80.5069	0	75.4	0	2.58819	0	12.2	63.4	84.7	18.5	1	0	14	21	26	157	13.8	6.7	127.6	11.8	25.9	90.8571	1.91364	82.0426	-0.98386	1
20972370	17927417	38873699	1	1	4.78	0	83.9466	1	55	0	4.83264	0	1.2	97.4167	92.6667	18.4167	1	0	8	70	46	271.5	10.7	9.65	115	10.6	25.45	30.2874	1.78434	152.157	-0.307929	2
20973047	13219044	30021257	1	1	1.62	1	59.5258	1	124.3	0	1.65972	0	6.7	82.6364	105.963	17.8824	1	0	15	14	15	239	15.3	9.6	96	11.6	31.6	102.911	1.08612	220.049	0.346578	3
20981118	19460922	36955577	1	1	5	0	59.969	1	80	0	8.64653	0	23.2	79.4762	82.5455	17.2727	0	0	13	25	28	242	12.8	10.5	128.5	11.8	28.8	124.789	2.04294	118.457	-0.632814	1
20993009	17625365	32190465	1	1	3.02	1	80.5446	1	120	0	6.91528	0	2.2	77.9412	79.2941	21.9118	0	1	10	50	41	269	13.55	9.1	211.714	11.05	22.9	48.3683	0.87924	305.946	1.17466	4
20995688	12822447	37052169	1	1	2.65	1	84.6106	0	72.6	0	2.73958	0	2.6	60	79.32	16.28	1	0	15	18	26	307	14.1	7.6	91.2	14.7	32.7	122.794	1.24128	247.325	0.609529	4
20998403	14517912	33017772	1	1	5.63	0	51.4285	1	85	0	6.01458	0	1.1	89.9737	97.7714	21.5789	0	1	13	18	21	235	14.8	13.5	99.6	12.6	31.5	106.05	0.72408	324.55	1.354	4
21000183	17697224	38619451	1	1	9.98	1	68.853	0	106.1	0	27.1771	0	1.1	68.56	107.542	19.52	1	0	6	61	27	238.5	15.55	6.75	91.5	12.15	33.6	117.01	0.9051	263.507	0.765525	4
21002920	17435357	31249397	1	1	7.12	1	76.3275	0	84	1	6.3	1	8.9	59.5517	88.25	21.15	0	0	6	77	41	150	15.9	8.75	102	15.2	32.75	32.2418	1.0344	145.012	-0.376814	2
21041294	18758871	39872795	1	1	1.92	1	77.5669	1	80	0	5.55903	0	13.5	80.92	93.76	14.96	0	1	15	35	27	209.5	13.5	6.5	183.714	11.5	26.2	98.1484	1.13784	184.121	0.000213284	3
21044075	11957937	33154482	1	1	5.04	1	47.4263	0	113.3	0	5.07917	0	10.2	84.1538	98.8261	18.96	1	0	15	19	14	227	13.4	7.75	93	13.65	24.95	57.904	0.9051	250.801	0.643036	4
21047333	18616531	34807287	1	1	11.59	0	49.4297	0	84	0	11.6236	0	5.4	102.458	95.2	17.6071	0	0	14	23	17	246	13.4	11.95	93	12.8	27	117.032	1.24128	198.183	0.135774	3
21062424	16609083	31998408	1	1	3.13	1	66.9188	0	108	1	2.4	1	10.1	82.8529	87.1765	19.8333	0	0	15	37	32	320	10.75	23.6	206	12.15	23.85	59.6566	1.31886	242.634	0.564301	4
21068153	18966329	31244752	1	1	4.89	1	89.9854	0	78.8	1	5.1	1	24.3	84.5484	100.935	17.2143	0	0	15	32	32	172	14.05	13.15	161.75	16.45	28.15	89.0648	1.6809	102.326	-0.788319	1
21070144	14857659	32718993	1	1	9.02	1	43.5062	0	117.1	0	9.05903	0	2.3	91.7308	93.4231	16.5385	0	0	14	40	18	249	14.2	9	104.8	13.2	31	54.0058	1.39644	178.311	-0.0557996	3
21071536	12393609	37742636	1	1	28.7	1	44.5528	1	120.6	0	35.6549	0	11.1	110.074	113.719	34.7407	1	1	11	62	24	279.5	16.85	11.95	191.421	10.15	45.55	88.693	1.26714	220.575	0.35165	3
21078339	18895046	38003602	1	1	12.46	0	68.1121	1	70	1	12	1	17.9	104.897	78.7625	20.0132	0	0	6	107	66	240	10.2	18.35	153.8	22.9	41.7	4.43636	1.21542	197.463	0.128834	3
21090798	14258746	31478486	1	1	3.19	0	81.1605	0	59	0	4.14167	0	9.1	80.96	82.5909	17.8	0	0	15	26	33	232.5	9.5	5.45	118.6	11.6	27.3	97.7331	2.61186	89.017	-0.916624	1
21095677	15427106	39134560	1	1	6.54	0	47.4712	0	53.7	0	249.585	0	8.8	97.16	98.04	17.8462	1	0	7	45	31	305.5	9.2	21.1	143	13.25	25.4	162.95	1.78434	171.212	-0.124235	3
21095927	19761288	31611196	1	1	1.51	1	60.6378	0	143	0	5.54167	0	8.6	97.9375	107.767	16.9688	1	1	12	45	27	228.5	12.7	8.65	113.75	11.4	28.65	67.022	0.98268	232.527	0.466871	4
21105567	12196326	31553414	1	1	6.01	1	83.736	1	79	1	6.1	1	1.2	71.9697	73.2432	19.2703	1	0	11	14	31	179	15.15	10.45	134.4	12.65	23.9	90.2197	1.12491	159.124	-0.240767	2
21129884	14277191	36972555	1	1	2.86	1	55.0359	1	117.4	0	10.9493	0	4	58.0385	87.12	17.1538	1	0	14	28	15	229	13.35	13.85	117.2	12.4	25.8	121.797	1.39644	163.988	-0.19387	2
21134057	17433111	35023196	1	1	5.22	0	83.1411	1	74.8	0	6.31111	0	8.2	84.4615	80.2581	18.08	1	0	9	40	35	292.5	11.25	7.35	103	12.7	26.5	194.123	2.24982	130.01	-0.521432	2
21146525	17399625	37679365	1	1	6	0	82.8285	0	48.5	0	20.0556	1	4.8	88.8438	80.0333	24.0909	1	0	8	41	46	309	11.8	16.95	147	12.45	27.1	55.7484	1.75848	175.72	-0.0807741	3
21148781	11904001	38169099	1	1	2.84	0	75.8955	0	50	0	4.37639	1	6.1	109.58	83.42		1	0	13	46	50	360	13.1	20.2	132.625	14.3	33.1	72.5389	1.88778	190.7	0.0636412	3
21177482	16765720	39249745	1	1	4.9	0	81.6104	1	100.1	0	17.6611	0	20.9	72.5769	77.9615	16.1923	1	1	14	36	26	208.5	13.6	7.3	116.5	12.25	22.8	76.8351	1.00854	206.734	0.218218	3
21193001	11345609	33009600	1	1	3.62	1	70.5693	1	105.4	0	12.616	0	1.1	87.625	93.9524	17.5	1	0	14	15	23	210	15.45	12.95	103.6	11.8	25.65	81.6838	1.65504	126.885	-0.55156	2
21209557	18522065	36955804	1	1	6.44	1	63.5199	1	81.2	0	12.341	1	0.1	82.2222	80.6154	19.4074	1	0	5	53	49	119	9	4.2	104.2	15	36.3	74.0012	1.13784	104.584	-0.766551	1
21220705	17109025	36480486	1	1	1.75	0	71.9192	1	76.8	0	3.83194	0	27	71.4444	83	18.3704	1	0	15	25	28	222.5	10.95	8.55	95	11.6	26	91.7201	0.93096	239.001	0.529276	4
21223918	10903688	39410224	1	1	6.4	1	75.2436	1	59.7	0	15.2104	0	5.8	71.5185	98.0741	20.4815	1	0	13	32	27	222	14.25	9.95	97.75	12.3	29.7	115.166	1.26714	175.198	-0.0858088	3
21228960	12897690	35149187	1	1	3.11	1	50.4998	0	69.9	0	9.00903	0	11.8	72.9	118.167	16.6897	1	1	11	48	22	211	13.15	9.4	215.833	11.95	25.85	81.6585	1.39644	151.099	-0.318134	2
21246854	13337749	37661044	1	1	7.89	0	86.7256	0	71.2	0	11.6236	0	1.9	85.3077	83.0385	21.9231	1	1	12	27	32	174.5	12.75	10.4	94.25	11.7	24.4	88.6975	1.91364	91.1875	-0.8957	1
21259854	10966889	38362147	1	1	23.12	0	53.7304	0	57.3	0	24.8014	0	16.3	90.8889	96.8571	18.2667	1	0	8	42	19	172	14.25	9.85	112.5	10.7	28.8	115.298	1.96536	87.5158	-0.931096	1
21278890	19216712	33257830	1	1	5.33	0	83.5741	1	47.3	1	5	1	1	106.962	86.3846	26	1	0	6	67	29	115	12.95	10.15	129.857	12.15	25.65	228.683	2.94804	39.009	-1.39872	1
21313028	14971437	38741780	1	1	1.11	0	39.7849	0	66.6	0	2.97361	0	12	80.6522	72.5	20.5217	0	1	14	29	16	347.5	11.45	7.5	181.4	11.6	29.9	168.185	0.76287	455.517	2.61657	4
21317988	17905534	39911683	1	1	4.46	0	73.0362	1	69	0	4.4625	0	3.8	79.3462	85	18.3462	1	0	14	34	29	312.5	13.95	8.7	109.4			91.4674	1.37058	228.006	0.42328	4
21323952	11724187	31715618	1	1	2.85	0	78.0239	1	62.7	0	4.86806	0	3.8	67.3462	67.0385	14.6923	1	0	12	41	34	242	12.9	10.75	96	10.85	25.85	83.4725	2.30154	105.147	-0.761125	1
21343895	12738386	32983777	1	1	1.12	1	81.9633	1	88.9	0	4.05139	0	3.8	70.6667	74.375	17.8276	1	0	13	35	40	192	13.4	8.85	117.75	11.15	26.55	79.5244	1.13784	168.741	-0.148056	3
21344492	18613896	34062647	1	1	5.52	1	76.6271	0	50	1	14.9	1	9	109.524	104	24.1707	1	1	9	45	34	204	15.3	8.4	220.667	22.35	36.2	58.2274	1.26714	160.992	-0.222753	2
21349618	10330990	37514863	1	1	2.54	0	85.6214	0	74	0	4.79167	0	1.9	92.8846	96.7692	22.963	0	1	11	48	29	196	13.95	10.05	188.2	11.3	26.5	70.9901	2.586	75.7927	-1.04411	1
21360456	12720591	39484223	1	1	1.53	1	57.1126	1	86.9	0	5.62986	0	1.2	82.7097	91.5152	18.5161	1	1	14	29	15	242	13.05	11.8	133.167	10.75	28.1	111.73	1.1637	207.957	0.230007	3
21362861	18396637	34394739	1	1	5.72	0	79.7722	0	50	0	6.74861	1	17.1	81.12	75.4	19.463	1	1	15	31	31	190	11.5	12.4	214.5	13.15	25.65	98.0354	2.27568	83.4915	-0.969892	1
21374493	15629967	30619847	1	1	5.37	1	82.2829	1	82	0	5.37014	0	6.1	62.5238	87.4667	12.7143	0	1	12	46	41	109	9.1	7.2	142	15.8	27.5	14.8192	0.82752	131.719	-0.504961	2
21377327	18144491	34064983	1	1	1.88	0	85.4213	0	50	0	3.87778	1	3.4	76.7917	109.125	15.6923	1	0	9	43	28	236	8.65	4.35	102	13.35	35.65	71.0198	1.08612	217.287	0.31995	3
21382850	14000990	32747259	1	1	2.73	1	26.5017	0	70.7333	0	10.5431	0	1.9	69.5517	90.045	13.5469	0	0	14	13	15	170.5	13.8	11.05	95.5	11.9	26.5	118.951	1.00854	169.056	-0.145015	3
21410960	16540148	33113149	1	1	6.86	1	54.4746	0	99.7333	0	18.4611	0	3	100.071	95.9615	23.6379	1	1	9	36	23	221	13.85	13.55	302.833	11.65	25.15	112.68	2.37912	92.8915	-0.879272	1
21413708	16702545	36670889	1	1	7.78	0	70.7252	0	107	0	10.6278	0	4.1	65.4167	68.6538	17.4583	1	0	7	47	37	185.5	14.05	11.35	164.75	10.9	27.8	78.8294	1.06026	174.957	-0.0881284	3
21424436	16240097	38112721	1	1	1.86	0	71.3882	0	61.7	0	8.68194	0	6.3	73.5417	92.125	17	1	0	14	24	23	408.5	11.5	14.65	123	12.5	26.9	120.956	2.1981	185.842	0.0168095	3
21435597	10589592	39019956	1	1	5.02	1	49.5383	0	68.6	0	23.0806	0	5.2	94.75	76.5	20.35	0	1	11	44	23	256.5	11.95	10.6	190.667	13.5	30.7	106.351	0.98268	261.021	0.74156	4
21438160	17689755	38033217	1	1	25.23	1	71.3766	0	86.55	0	31.1104	0	17.1	63.7	89.6667	15.45	0	1	3	68	39	212.5	13.6	10.05	134.4	15.4	42.8	42.3524	0.87924	241.686	0.555164	4
21444238	11200804	34095129	1	1	12.84	0	77.4865	1	84.4	0	15.9951	0	6.2	89.7241	80.4815	18.4138	1	0	13	44	32	368.5	12.65	8.65	110	11.85	33.95	77.5516	1.24128	296.871	1.08717	4
21450522	13976702	39279778	1	1	6.55	0	73.2149	1	83	0	6.68681	0	2	98.64	80.36	14.12	1	0	8	53	40	290.5	13.9	15.1	106.2	13.6	24.1	84.4284	1.83606	158.219	-0.249488	2
21464019	13589449	33760868	1	1	1.68	1	56.4978	1	88	0	3.75625	0	3.9	54.6087	103.286	17.4783	1	0	14	27	15	189	14.3	5	81.5	11.3	29.2	85.0011	0.5172	365.429	1.7481	4
21501760	13280935	33201723	1	1	1.19	0	60.3983	0	100.55	0	2.29583	0	5.2	86.48	79.52	21.64	1	1	15	30	18	273.5	12.45	6.75	283	12.8	20.95	75.566	1.08612	251.814	0.6528	4
21504439	15724269	37770078	1	1	1.54	1	36.1959	1	125.5	0	4.17917	0	7.4	75.6667	92.325	13.8889	0	0	15	36	8	173.5	9.95	14.15	105.667	11.65	25.25	92.053	0.98268	176.558	-0.0726951	3
21508577	18226770	34389772	1	1	4.46	0	62.1371	0	69.5	0	10.484	0	4.4	107.692	105.857	22.8077	1	0	9	50	29	121	12.2	6.25	108	12.4	28.9	204.509	2.1981	55.0475	-1.2441	1
21515137	15189358	30859391	1	1	5.12	1	74.9347	1	69.7	0	5.17569	0	3	81.3235	101.949	20.9697	0	0	13	44	31	173.5	15.55	11.4	119.667	11.35	33.1	53.3516	1.4223	121.986	-0.598795	2
21537107	12140419	30650844	1	1	3.09	0	62.9825	0	66.5	1	2.1	1	2.1	58.2791	75.9149	19.3333	0	0	15	48	35	134	11.9	16	131.8	10.65	23.1	55.4247	1.21542	110.25	-0.71193	1
21563547	16846262	30395754	1	1	15.61	1	50.4765	0	65.3	0	51.4958	0	1.1	95.76	84.0833	19.24	1	1	5	72	35	69.5	9.9	9.6	122.286	17.7	32	232.338	0.7758	89.5849	-0.911149	1
21566234	15231300	37646674	1	1	1.09	0	59.695	0	79.1	0	1.92708	0	1	65.7917	88.4138	15.2083	1	0	15	30	24	357	13.15	9.15	101	13.25	32.6	87.5708	1.24128	287.606	0.997854	4
21576309	12854609	32202859	1	1	9.63	1	79.9996	1	68.4	0	13.5097	0	0.6	76.9333	105.625	15.3333	1	0	13	26	33	173	14.4	10.45	118	11.25	26.6	124.032	1.44816	119.462	-0.623123	2
21585508	13577351	32697522	1	1	2.7	1	78.4788	0	0	0	36.8243	0	1.2	93.125	108.045	17.52	0	1	13	36	36	165	12	6	151.8	16.8	37.3	57.9791	1.34472	122.702	-0.591886	2
21597314	12022364	36467219	1	1	18.18	1	63.4829	1	112	0	18.2514	0	2.1	99.1852	81.2759	20.8519	1	0	10	57	30	199	14.6	13.1	127.5	11.25	25.5	63.2085	1.60332	124.117	-0.578242	2
21613039	10246350	35075507	1	1	1.71	0	61.7523	0	75.3	0	7.72917	0	12.5	86.3793	74.2143	17.9655	1	1	12	41	34	229.5	10.85	13.5	192.316	13.55	27.5	50.1824	1.4223	161.358	-0.219225	2
21613130	13794277	39957207	1	1	3.71	1	73.956	0	89.7	0	6.59861	0	13.5	63.4688	73.4516	16.1875	0	0	12	34	33	141.5	12.7	6.75	114	12.6	54.25	98.9894	0.95682	147.886	-0.349107	2
21614807	13537571	31456219	1	1	1.9	1	84.161	1	87	0	5.92153	0	19.8	58.4643	68.6071	16.1034	1	1	13	45	32	200	10.6	13.3	226.5	13.5	28.6	79.1486	1.0344	193.349	0.0891749	3
21620432	18750949	35194586	1	1	2.63	1	42.9115	0	111	0	15.6868	0	7.8	87.9643	105.815	17.6786	1	0	14	23	15	228	15.25	12.75	123.25	12.4	22.7	127.345	0.93096	244.908	0.58623	4
21624567	17303512	33133006	1	1	5.93	0	82.9845	1	72.5	0	10.9083	0	16	82.3077	78.75	16.5769	1	0	13	42	38	220.5	9.6	9.45	116.8	11.35	27.3	66.7811	1.26714	174.014	-0.0972208	3
21626778	18445490	35094999	1	1	13.96	0	80.733	1	63.35	0	13.9556	1	2.9	93.1034	79.2308	20.569	1	0	9	46	30	169	12.8	13.5	131.5	12.05	22.6	118.322	2.1981	76.8846	-1.03359	1
21632417	13723830	32544187	1	1	5.72	1	80.3772	1	93.4	0	19.6972	0	0.1	94.84	70.6	16.92	0	0	13	56	46	281	11	16.75	142.333	33.05	43.6	123.928	0.69822	402.452	2.10501	4
21632826	16238426	39442637	1	1	2.74	1	68.3196	1	67.3	0	2.82292	0	0.4	71.7	93.8636	13.8	0	0	14	17	20	219	15.4	6.5	72	11.7	27.4	93.5662	1.0344	211.717	0.266251	3
21651196	16470658	39985950	1	1	14.21	1	69.7612	1	101.6	1	14	1	16.9	94.7917	82.12	22.62	1	0	6	79	34	153.5	12.85	8.2	122.2	14.25	27.9	81.8523	0.69822	219.845	0.344606	3
21667945	13542885	37719852	1	1	3.76	0	75.2108	1	85.1	0	4.60417	0	4	82.1429	83.8667	17.8	1	0	14	27	28	219	13.1	12.3	123.2	12.3	26.3	119.832	1.1637	188.193	0.0394693	3
21678785	18869364	38901870	1	1	4.11	1	67.6948	0	89.9	0	6.04097	0	1.3	61.3182	106.273	18.3182	1	1	13	21	25	161.5	15.65	6.15	172.4	14.75	35.4	82.2941	1.34472	120.099	-0.616978	2
21698534	19903136	35061962	1	1	2.83	0	80.7583	1	66.6	0	3.67639	1	4.2	107.556	87.1034	20.1	0	0	7	54	42	123	12.2	8.5	126	14.3	31.5	107.187	1.5516	79.273	-1.01056	1
21709696	11035913	31836045	1	1	11.2	1	79.0837	0	43.8	0	11.2451	1	2.1	109.08	84.3529	21	1	1	15	34	35	154.5	14.35	10.4	194.667	11.45	28.75	97.8087	1.06026	145.719	-0.369995	2
21716783	16118234	35442408	1	1	1.86	1	87.6541	1	61.2	0	5.68403	0	6.2	66.3846	80.68	18.8846	1	0	13	32	30	168	12.6	3.95	126	12.3	26.1	69.8559	1.96536	85.4805	-0.950717	1
21719847	11742333	30623580	1	1	3.25	0	68.6942	1	36.7	0	7.88681	0	0.2	73.2105	91.9444	18.0526	1	0	14	22	25	191	13.1	7.1	80.3333	11.25	30.1	358.755	2.30154	82.9879	-0.974747	1
21729847	19332334	37357335	1	1	1.07	0	81.2864	1	58.5	0	16.9625	0	0.3	54.2963	69.9231	15.3333	1	0	7	47	51	337.5	12	9	110	14.45	26.9	97.7059	1.83606	183.818	-0.00271034	3
21735692	11562844	31685756	1	1	2.11	0	75.8427	1	62	0	4.98264	0	0.8	70.7368	86.1667	19.3158	1	1	14	31	35	128.5	8.4	6	197.333	15.5	28.2	98.9258	0.5172	248.453	0.620403	4
21737032	16847583	37457291	1	1	1.03	1	64.3862	1	74	0	3.47639	0	0.4	69.5455	91.5455	21.1212	1	0	15	25	20	182	14.3	8.45	84.25	11.65	36.45	63.0489	1.52574	119.286	-0.624815	2
21739487	15746048	30845846	1	1	33.8	0	50.2868	0	66.7	0	33.7965	0	19.2	75.2581	91.3333	16.5	1	0	9	31	20	209	11.3	10.5	210.5	11.9	25.3	161.278	1.06026	197.121	0.125545	3
21758076	12314399	33583862	1	1	2.68	0	80.1964	1	67.7	0	14.8639	0	7.2	107.087	108.783	25.087	0	0	13	58	48	188.5	16.6	16.15	101	12.65	0	28.5653	1.293	145.785	-0.369359	2
21761959	12726846	35689297	1	1	3.62	1	83.6568	0	81.1	0	8.07708	0	3	91.1951	103.837	19.027	1	1	13	33	31	201	14.7	7.5	164.4	11	20.1	70.442	1.49988	134.011	-0.482867	2
21762048	15729444	35829906	1	1	12.64	0	81.0847	1	42.3	0	18.5306	0	22	91.2692	87.3462	20.28	1	0	8	63	37	175	12.5	11.15	110.6	11.7		71.6852	1.78434	98.0755	-0.829297	1
21777041	14281947	31917782	1	1	2.96	0	84.5385	1	59.3	0	13.1778	0	14.1	89.6154	90.36	24.3077	1	0	8	45	37	220	13.1	7	88	12.3	28.3	89.1039	1.49988	146.678	-0.360746	2
21782088	16517237	38873399	1	1	14.74	1	77.9278	0	74.2	1	14.1	1	4.2	77.9706	102.447	21	1	0	8	29	33	196	13.4	10.75	104.714	16.6	33.85	124.616	0.85338	229.675	0.439373	4
21782431	18010960	34023828	1	1	18.94	1	59.3165	0	90	0	21.9826	0	17.4	53.9259	84.7143	15.3929	1	0	3	69	15	158	14.6	12.1	98	11.75	28.65	110.975	0.72408	218.208	0.328826	3
21806943	19589102	37123740	1	1	1.68	0	69.4523	0	87.8	0	3.48958	1	29.3	81.1111	78.9565	14.7111	0	0	8	52	60	89.5	11.1	19.6	124	15.75	25.35	12.0678	1.00854	88.7421	-0.919274	1
21838769	12171742	30795591	1	1	7.48	1	82.4419	0	101	0	7.47222	0	10.1	97.6	86.56	23.64	1	1	12	50	35	150.5	10.95	9.7	204.333	21	47.75	113.298	1.00854	149.226	-0.33619	2
21842481	16823180	36134749	1	1	1.03	0	68.3767	1	103.1	1	1.9	1	2.8	70	74.25	19.8077	1	1	15	24	35	159	13	14.6	212.8	13.1	23.9	79.3074	1.08612	146.393	-0.3635	2
21843474	14627673	36239961	1	1	31.98	1	86.3742	0	130	0	31.9792	0	15	74.8077	89.5385	19.5172	0	0	9	50	43	202	14.9	10.8	95	12.6	28	70.0401	1.0344	195.282	0.107814	3
21846095	19307909	39179485	1	1	5.99	0	84.208	1	52.8	0	10.5694	0	3	76.84	84.1	16.375	0	0	9	35	38	199.5	13.15	10.6	105.429	12.1	29.55	147.061	2.94804	67.6721	-1.1224	1
21847088	12669802	30559840	1	1	7.21	1	83.6591	1	87.05	1	6.2	1	15.3	106.04	90.0588	26.1154	1	0	6	76	41	207	11.9	12.3	133.5	12.8	26.9	70.4417	1.1637	177.881	-0.0599417	3
21871079	15382744	33756560	1	1	6.11	1	58.8308	1	54.1	0	7.96528	0	20.9	64.16	82.48	16.64	1	1	13	34	20	223	13.8	14.45	135	12.5	27.4	111.139	1.1637	191.63	0.0726064	3
21872228	14573427	34742126	1	1	1.99	1	83.7112	1	68.2	0	2.85694	0	9.8	68.7857	80.88	20.8929	1	1	15	26	26	186	12	10.1	160.2	11.2	28.2	70.4338	1.78434	104.24	-0.769866	1
21877380	14957391	38839803	1	1	4.59	1	71.4389	0	71.4	0	18.2729	0	0.5	74.6667	90.5161	15.6296	0	0	14	36	27	259	12.15	9.75	127.167	11.95	30.35	92.8215	2.14638	120.668	-0.611493	2
21886573	11417617	31763421	1	1	2.42	1	63.4114	1	60.5	0	2.39375	0	0	62.1	89.75	16.48	0	0	14	43	31	222	13.95	4.1	82.4286	11.6	32.15	118.748	2.04294	108.667	-0.727191	1
21914132	16160001	33908425	1	1	2.68	1	82.8933	1	75	1	3.7	1	4.1	69.8846	86.5833	16.1452	1	0	15	18	30	171	11.45	11.85	107.5	11.9	27.75	113.187	1.24128	137.761	-0.446713	2
21944310	13085016	34585621	1	1	1.66	1	80.4882	1	69.9	0	1.95069	0	4.3	58.7333	79.1818	15.8667	1	0	15	24	26	199	10.7	4.9	114	11.6	28.8	57.7173	1.62918	122.147	-0.597235	2
21952771	17658265	39892352	1	1	23.23	1	61.5412	0	83.7	0	49.0597	0	30	81.9706	101.743	20.2941	1	1	3	70	25	273	15.4	10	221.667	12.9	25.4	66.8448	1.57746	173.063	-0.106388	3
21961850	10986184	37818238	1	1	3.41	1	60.5947	0	82.6	0	12.3861	0	30	76.32	109.25	24.72	1	0	15	21	24	327.5	13.4	11.55	110	13.1	68.85	63.7375	0.95682	342.28	1.52493	4
21973149	17985907	35072821	1	1	9.76	1	52.2729	0	86.55	0	16.0312	0	30	81.4138	84.9342	17.5161	1	0	7	51	41	229	12.8	12	140.5	10.2	22.8	54.4927	1.60332	142.829	-0.397859	2
21977906	13788880	36216492	1	1	3.24	1	55.6993	1	105	0	5.14236	0	30	67.0588	101.667	16	1	0	15	26	18	245	12.8	9.3	99	12.6	22.7	112.232	1.21542	201.576	0.168492	3
21994321	17513117	31837406	1	1	2.69	1	82.7531	1	84	0	6.52431	0	30	63.2188	69.4062	20.4688	1	0	9	48	38	171	14.2	8.4	103	11.65	38.05	79.388	1.39644	122.454	-0.594276	2
21996257	19862300	38782960	1	1	5.36	0	75.0809	0	65.3	0	11.9715	0	30	74.9	78.3	19.6	1	1	8	48	37	189.5	12.45	7.9	127.25	11.3	20.9	72.6792	1.0344	183.198	-0.00868287	3
22010079	11115303	32592614	1	1	10.73	0	61.5829	0	36	0	20.816	0	30	79.9167	95.4074	16	1	0	7	70	36	290.5	11.95	20.85	145.5	10.85	26.35	75.3037	1.86192	156.022	-0.270672	2
22013588	12577769	37556655	1	1	10.31	1	63.3493	0	64.8	0	10.9854	0	30	94.5769	80.2692	17.2	1	1	10	44	23	316.5	12.1	11.55	265.333	12	32.9	101.771	1.78434	177.377	-0.0648042	3
22019019	15269875	39546771	1	1	4.76	1	65.5258	1	96	0	4.74444	0	30	79.8438	99.8621	14.7812	1	1	15	38	28	160	8.4	7.9	131.8	12.1	26	9.26124	0.93096	171.866	-0.117931	3
22021596	19011059	35463208	1	1	6.27	1	64.0738	1	65	0	16.0236	1	30	83.2917	79.7917	14.25	0	0	6	81	31	89	9.2	5.45	94.6	17.5	43.15	129.06	1.08612	81.9431	-0.984819	1
22026073	14559115	34688043	1	1	9.79	0	81.1913	0	55.5	0	14.9319	1	30	64.0256	76.7838	14.8718	0	1	6	67	67	247	9.9	10	220.75	11.1	25.8	45.5257	2.4567	100.541	-0.805524	1
22039047	18427402	30407978	1	1	13.54	1	66.3305	0	80	1	13.3	1	30	97.2632	103.1	18.7297	1	1	7	59	27	146.5	16.7	8.4	141.5			140.545	1.18956	123.155	-0.587523	2
22050335	10375741	34295256	1	1	1.58	0	28.0937	0	45.5	0	30.3326	0	30	81.0789	72.1842	21.2857	0	0	13	35	21	231.5	9.55	16.15	108	16.65	30.15	203.845	0.6465	358.082	1.67727	4
22073946	12476304	34084576	1	1	1.48	0	65.0464	0	116.8	0	16.6861	0	30	69	91.1538	18.7308	1	1	15	17	34	251.5	13.6	9.95	171.4	12.2	27.9	122.987	0.87924	286.042	0.982778	4
22076783	14552561	39053799	1	1	15.57	1	64.3242	1	97.5	0	20.4764	1	30	65.36	87.2	17.6852	1	0	14	20	29	93	13.9	5	150.5	16.45	35.85	173.673	0.82752	112.384	-0.691357	1
22077148	18807837	33472826	1	1	4.63	1	72.5936	1	84.2	0	9.65139	0	30	72.4	83.5455	16.44	1	1	14	33	32	143	12.1	7.9	249.889	11.8	27.2	53.6556	1.0344	138.244	-0.442053	2
22084169	19545174	32138514	1	1	15.82	0	73.3961	1	89.5	0	54.909	0	30	83.1154	80.88	23.0179	1	0	10	44	23	317.5	12.95	10.5	105	13.6	27.15	84.3911	1.06026	299.455	1.11208	4
22119050	15400961	39478246	1	1	2.82	0	85.5989	1	53.7	0	3.87431	0	30	87	79	17.4242	1	0	12	38	34	261	10.95	7	102.6	11.4	31.45	130.36	1.4223	183.506	-0.00571749	3
22123559	10152504	37357715	1	1	3.88	1	85.4947	1	78.1	0	12.9396	0	30	116.167	96.2	17.375	1	0	14	25	28	182	12.8	7.7	76.5	13.6	92.95	89.8847	1.08612	167.569	-0.159353	3
22147008	17810802	34147601	1	1	1.17	1	59.6772	1	79.1	0	9.26181	0	30	56.375	86	14.5833	1	0	15	26	20	198.5	15.25	8.75	98	41.8	41.15	102.864	1.37058	144.829	-0.378573	2
22147261	15443287	38404302	1	1	24.26	0	67.4342	1	73.1	0	25.091	0	30	78.84	89.7273	15	0	0	12	27	25	158.5	14.2	10	94	11	23.4	101.029	1.62918	97.2882	-0.836886	1
22166293	15435175	32446160	1	1	9.99	0	55.5356	0	41.5	0	19.0333	0	30	61.6087	74.2609	16.8261	0	0	13	22	22	192	12.3	8.2	107	10.55	28.35	140.857	1.70676	112.494	-0.690298	1
22167005	14674473	35907408	1	1	8.24	1	81.2501	0	76.3	0	8.23611	0	30	59.5938	76.5938	18.0938	0	0	14	31	34	254.5	12.2	12.4	127.167	11.9	29.35	90.7077	2.24982	113.12	-0.68426	1
22170937	17764765	32201467	1	1	11.14	1	72.7487	0	80	0	25.0875	0	30	95.2	88.2	18.28	0	0	14	11	21	315	13.2	8.4	89.3333	12.3	33.3	64.8727	1.0344	304.524	1.16095	4
22228800	14944990	35928957	1	1	1.5	1	64.006	1	70.5	0	2.50208	0	30	75.087	97.2609	15.5	1	0	15	23	24	128	15	10.35	84	10.4	26.45	83.1236	1.91364	66.8882	-1.12995	1
22247761	12934810	35293196	1	1	1.34	1	86.8433	0	85.4	0	4.63333	0	30	80.92	86.12	21.3077	1	1	14	14	24	182	15.45	8.35	166	13	31.35	96.1836	1.49988	121.343	-0.604988	2
22262110	13191777	33449734	1	1	1.02	0	31.5799	0	61	0	8.93958	0	30	66.6071	64.9583	17	0	0	15	30	16	269.5	13.1	12.55	108.75	12.4	27.8	91.0684	1.21542	221.734	0.36282	3
22271909	16706821	32080596	1	1	2.69	0	64.7006	1	71.05	0	9.74097	0	30	72.9667	83.4074	18.7419	0	1	12	49	45	253.5	8.85	8.1	96.8571	13.7	23.7	13.263	0.74994	338.027	1.48393	4
22312670	12361893	30244374	1	1	5.63	1	80.0978	0	70.5	0	7.9125	1	30	85.5	85.88	16.5	0	0	7	48	48	243.5	14.65	13.8	139	11.05	26.8	70.9923	1.1637	209.246	0.242434	3
22314050	15189566	34911166	1	1	2.74	1	80.0508	0	87.4333	1	2.4	1	30	68.3929	81.3103	17.15	1	0	15	25	38	147	13.2	9.7	112.75	12.95	25.25	79.8612	1.24128	118.426	-0.633108	1
22323013	13831155	39648370	1	1	2.28	1	83.7784	1	60.5	0	8.46597	0	30	89.6364	81.5238	25.4091	0	0	11	52	42	183	11.05	9.95	91.25	12.45	22.45	32.6658	1.08612	168.49	-0.150477	3
22337733	19701995	31204977	1	1	6.49	1	57.523	1	76.1333	0	6.5375	0	30	60.5	103.04	13.3846	1	0	14	26	18	371.5	14	10.1	115.667	11.3	25.05	111.587	1.73262	214.415	0.292263	3
22339867	18383938	38190458	1	1	1.53	0	75.7796	0	98	1	1.3	1	30	91.3231	64.1333	19.8636	0	1	15	61	45	436.5	11.9	38.6	203.562	15.75	35	56.6431	0.95682	456.199	2.62315	4
22358631	15580273	34992648	1	1	5.8	0	65.6569	0	57.8	0	31.6458	0	30	72.875	75.125	12.875	0	1	14	27	27	193	10	6.7	108.2	13.5	29.5	74.4452	1.0344	186.582	0.0239364	3
22362946	15143785	38541033	1	1	7.89	1	48.465	1	117.4	0	16.8604	0	30	86.75	90.3043	13.4583	0	1	8	53	40	151.5	9.9	9.85	117.875	11.1	32	6.27488	0.95682	158.337	-0.248352	2
22386941	16765466	33111477	1	1	2.32	1	86.9574	1	68.2	0	5.11944	0	30	94.25	90.3	17.45	1	1	12	49	49	176.5	15.4	6.65	109.4	13.15	25.55	89.6121	1.24128	142.192	-0.403997	2
22398997	17935088	36611903	1	1	12.23	0	41.7045	0	66.65	0	24.1035	0	30	108.481	81.963	20.6296	1	0	9	55	35	460.5	8.5	13.6	121.75	13.6	28.6	189.928	1.21542	378.881	1.87778	4
22422212	19681115	37261570	1	1	1.45	1	54.1731	1	122.5	0	5.3625	0	30	93.2917	104.64	21	0	1	14	37	13	204	15.55	10.75	234.333	11.3	30.1	40.0867	0.98268	207.596	0.226519	3
22424767	18321808	34309917	1	1	1.89	0	76.6509	1	62.45	0	8.00764	0	30	71.52	64.12	17.04	0	0	13	51	40	185.5	13	13.3	83.6	12.4	31.15	132.962	1.70676	108.685	-0.727012	1
22426474	17954787	30534868	1	1	3.32	1	78.4916	1	110	0	5.04167	0	30	67.4231	81.4615	18.3077	1	0	12	44	41	156.5	12.3	7.55	141.333	19.45	30.7	27.2072	1.57746	99.2101	-0.818358	1
22443690	17173309	34735850	1	1	21.43	1	39.1755	0	113	0	27.5833	0	30	87	88.975	20.537	1	1	3	85	25	248	11.85	7.25	128.8	12.75	27.6	76.3813	0.54306	456.671	2.62771	4
22448860	11649809	37205772	1	1	16.62	1	82.4381	1	70.6	0	16.6583	0	30	60	78.7826	15.84	0	1	3	102	43	158	9.8	5.9	109.8	13.5	29.5	31.8004	1.06026	149.02	-0.338171	2
22451388	14871717	33888128	1	1	6.88	1	75.9552	0	141	0	21.8514	0	30	83.2692	82.2	17.6538	0	1	8	55	24	202.5	11.1	9.45	175	13.8	28.6	64.3737	1.34472	150.589	-0.323046	2
22494735	19171818	34236638	1	1	1.11	0	86.8614	1	83	0	1.14514	1	30	100.36	85.6818	19.96	1	0	11	32	29	327.5	11.65	13.55	171.25	12.5	26.25	81.8846	1.44816	226.149	0.405382	4
22511518	19018059	35822779	1	1	4.74	0	67.837	0	101	0	8.64861	0	30	87.2308	82.0385	17.8462	1	0	13	20	27	251	10.3	8.4	128.833	15.55	27.05	79.42	1.34472	186.656	0.0246533	3
22562803	19412388	35977120	1	1	3.39	0	72.3072	0	75.6	0	5.43264	0	30	69.1034	78.2593	25.1111	1	1	12	51	31	155	11.55	10.35	156.333	15.6	27.6	60.4956	1.8102	85.6259	-0.949315	1
22578029	14376669	37629799	1	1	4.23	1	86.5162	0	63.8	0	4.4625	0	30	75.7647	90.8929	16.8529	1	1	15	24	27	241	14.15	9	230.286	11.6	32.85	62.8909	1.00854	238.959	0.528878	4
22584980	16578317	36439238	1	1	4.39	0	84.6777	1	44.05	0	6.15069	1	30	91	74.5405	18.3611	0	1	14	32	24	239	12.15	8.95	146.25	18.5	38.95	96.9937	1.96536	121.606	-0.602451	2
22590993	12008063	32943627	1	1	1.6	0	87.777	0	48.1	0	5.09792	0	30	90.04	78.7083	20.64	0	0	15	22	29	144	11.6	5.6	100.5	12.8	28.3	81.731	1.49988	96.0077	-0.849231	1
22604063	10910344	39039839	1	1	11.78	1	70.9808	0	87.5	1	11.7	1	30	108.231	89.28	25.3333	1	0	15	43	41	108.5	13.5	6	126.5	12.35	23.75	76.831	0.95682	113.396	-0.681597	1
22609366	18414729	35214993	1	1	7.64	0	60.5941	1	49.9	0	22.5597	0	30				1	0	12	23	30	227	10.95	10.7	196	11.9	30	138.676	1.0344	219.451	0.340809	3
22613686	12113817	36533616	1	1	3.32	1	85.5078	1	77.85	0	13.2076	1	30	68.96	74.4516	13.1346	1	0	9	28	48	153.5	12.35	10.45	117.6	13.4	22.7	63.023	0.87924	174.583	-0.0917386	3
22616001	19223616	30182405	1	1	1.89	0	62.1233	1	88.4	0	7.71111	0	30	75.8	74.9091	16.12	0	0	14	30	25	217	13.25	11.85	112.75	10.7	27.6	94.1558	1.62918	133.196	-0.490723	2
22620339	16210830	38600036	1	1	6.68	0	24.3505	0	67.1	0	11.5507	0	30	71.4583	80.25	17.5833	0	0	13	32	34	265	12.3	16.45	102	13.1	25.4	111.341	1.13784	232.897	0.470439	4
22642335	18200322	39720638	1	1	3.34	1	43.6476	0	91.1	0	5.17917	0	30	85.0789	89.1714	18.5385	0	0	13	15	20	206	14.25	15.4	95.5	12.4	21.3	101.379	0.93096	221.277	0.358413	3
22648594	18165159	33513988	1	1	12.09	0	88.5987	0	92.3	0	20.9299	0	30	77.0714	76.0714	16.7857	0	1	10	56	44	221	9.5	13.9	124.167	12.4	28.9	4.91169	1.13784	194.228	0.0976474	3
22652093	13055793	31717618	1	1	5.79	0	72.252	0	73.1	0	15.7056	0	30	69.4286	86.1852	18.125	1	1	10	26	35	181.5	11.5	12.85	179	12.8	24.45	109.344	1.21542	149.331	-0.335173	2
22653291	11753787	39002726	1	1	1.81	1	82.2786	1	77.8	0	1.86458	0	30	63.1429	78.5429	14.1429	1	0	14	42	35	137.5	16.15	9.9	104.333	12.1	29.6	74.8263	0.74994	183.348	-0.0072367	3
22655773	10679238	30883942	1	1	1.92	0	85.3418	1	48.5	0	16.7729	1	30	58.8438	78.5333	14.6562	1	0	13	33	31	355.5	10.3	8.15	120.75	12.4	33	117.152	1.70676	208.289	0.233208	3
22695803	17840864	39999810	1	1	4.74	1	55.9144	1	72	0	5.73264	0	30	67.2105	99.7727	17.1053	1	0	13	21	24	257.5	13.75	10.2	140.6	12.35	28.85	80.1833	1.24128	207.447	0.225088	3
22697216	13284800	34867190	1	1	4.52	0	43.9067	0	52.6	0	6.525	0	30	89.4615	69.84	16.2407	1	0	8	52	31	91	11.55	6.75	104.333	16.75	30	131.951	0.95682	95.1067	-0.857917	1
22706972	15575136	30377071	1	1	6.14	0	44.9056	0	126	1	19.2	1	30	147.871	82.7969	25.0345	1	0	10	76	64	437.5	11.4	18.6	136.167	13.9	23.7	8.44201	1.08612	402.81	2.10846	4
22709808	12805659	38204312	1	1	1.35	1	69.1849	1	76.4	0	6.09097	0	30	84.8621	95.92	16.2414	1	0	14	28	24	291	14.5	11.5	98.75	10.9	29.5	93.3557	1.6809	173.122	-0.105824	3
22716460	18966240	34741951	1	1	4.26	1	32.4539	0	51.9	1	3.8	1	30	103.857	89.9286	15.6379	0	0	15	62	35	243	6.85	19.05	96.9333	12.95	26.55	19.658	0.87924	276.375	0.88958	4
22720699	18838050	30886363	1	1	6.31	1	80.0237	0	93.55	0	6.36875	0	30	71.625	86.9583	15.4167	1	0	7	45	33	271.5	13.75	11.6	175.75	11	34.3	79.866	1.13784	238.61	0.52551	4
22725875	10592794	35103141	1	1	1.08	1	75.97	1	84.1	0	7.31528	0	30	58.04	83.9821	16.0833	1	0	15	30	24	188.5	10.55	9.75	121.25	18.1	32.6	98.5145	1.08612	173.554	-0.101659	3
22733449	14249944	31511441	1	1	8.77	0	73.0004	1	54.7	0	8.60208	1	30	105.259	105.583	17.5185	1	0	7	45	47	262	8.45	12.1	127	16.55	33	84.4728	1.31886	198.656	0.140342	3
22733760	18405258	35901791	1	1	8.06	1	67.9605	0	117.8	0	14.8306	0	30	96.4167	88.3333	21.5417	0	0	10	44	25	208	8.25	8.2	122.833	12.4	25.75	42.7258	1.00854	206.239	0.213439	3
22737911	14514630	33247505	1	1	2.17	1	81.1425	0	79.6	1	1.9	1	30	82.3125	94.125	20.3125	1	0	3	67	57	188.5	14.05	16.05	187	10.75	25.35	90.7293	1.70676	110.443	-0.710067	1
22753780	19690263	39798697	1	1	8.86	0	46.6425	0	82.2	0	13.9417	0	30	82.7826	83.8444	19.6633	0	0	9	43	25	198	13.65	10	104.167	12.05	25.4	118.255	0.82752	239.269	0.531865	4
22758905	15598312	34924312	1	1	6.04	0	78.0131	1	64.5	0	12.8979	0	30	97.16	88.32	18.4167	1	1	11	36	36	327	13.4	13.75	172	10.4	27.5	98.4274	1.44816	225.804	0.402053	4
22761557	16486424	36197104	1	1	4.41	1	88.3155	1	71.5	0	11.4507	0	30	93.9444	99.2778	18.9444	1	0	10	45	35	176.5	11.5	9.55	145	11.1	28	62.6596	2.27568	77.5592	-1.02708	1
22777545	11479858	34189676	1	1	20.63	1	65.4916	1	85.3	0	26.1646	0	30	88.6154	88.5	15.8571	1	0	3	70	52	192	13.8	15.15	140	11.9	27.15	101.167	0.87924	218.37	0.330393	3
22780005	11047765	37555702	1	1	7.72	0	72.0517	1	62.8	1	7	1	30	71.6667	75.1471	22.8571	0	0	8	58	29	213.5	12.05	12.3	152.5	12.15	30.9	134.443	1.70676	125.091	-0.568858	2
22831913	12468668	34160243	1	1	16.73	1	79.6567	0	45.2	0	44.9694	0	30	64.1875	93.3125	16.5588	1	0	8	20	35	162.5	12.2	7.95	104	12.9	21.3	136.014	1.21542	133.699	-0.485876	2
22845155	16337758	31734458	1	1	1.64	1	66.452	1	143.867	0	3.5625	0	30	84.8276	90.1923	18.2759	1	0	15	21	22	179	14.55	6.55	117	10.55	30.65	62.6935	1.06026	168.827	-0.147229	3
22845426	16771600	39283806	1	1	3.63	1	84.3232	0	90.8	0	6.63819	0	30	71.2692	76.0417	18.7692	1	1	7	45	31	85.5	13.25	8.9	144.75	11.9	23.1	122.869	1.08612	78.7206	-1.01589	1
22849785	17605210	30955194	1	1	3.87	1	72.5738	1	88.5	0	5.69097	0	30	98.4167	94.5333	21.1667	1	0	15	31	41	175	12.75	10	110.2	13.4	47.25	126.214	1.18956	147.113	-0.356554	2
22853297	10810168	36640520	1	1	1.51	1	85.0124	0	100.1	1	1.5	1	30	90.2254	91.5902	23.2639	1	0	8	26	44	173.5	11.85	12.6	175.6	12.05	25.5	89.9758	1.0344	167.73	-0.157799	3
22868605	17712302	34268162	1	1	1.01	1	49.3032	0	97.6	0	3.97083	0	30	60.087	85.0417	17.4583	1	0	15	36	20	157	12.8	7.45	117	13.75	26.7	50.7159	0.93096	168.643	-0.148997	3
22895491	14979348	39414466	1	1	1.95	1	86.6623	1	68.6	1	2	1	30	87.92	77.2	18.8	1	0	4	88	39	143.5	12.8	7.65	100.75	20.3	37.1	83.8794	1.49988	95.6743	-0.852445	1
22907089	13671107	31185256	1	1	15.04	1	74.5034	0	73	0	21.8271	0	30	51.6538	79.4444	16.463	0	1	11	29	34	115	12.4	5.95	126	15.25	26.4	80.8944	0.87924	130.795	-0.51387	2
22913226	10173219	32333688	1	1	48.92	1	73.8995	1	97.7	0	62.8542	0	30	72.3824	104.833	19.7429	1	0	7	55	33	209	13.6	8.7	126.5	13.9	27.2	72.0232	0.87924	237.705	0.516789	4
22920270	16774869	32984150	1	1	2.14	0	60.0071	0	67.7	0	2.21667	0	30	73.6087	91.0435	17.8696	1	0	15	28	31	445	11.4	6.5	105.5	11.4	29.7	75.654	1.5516	286.801	0.990087	4
22947244	12945435	32601945	1	1	9.05	1	71.0401	1	90.55	0	15.0847	0	30	77.5588	108.787	16.5946	0	1	10	62	36	204	11.45	10.95	141	13.95	24.35	19.0526	0.67236	303.409	1.1502	4
22952743	15564185	34187241	1	1	2.64	1	53.3859	1	99.6	0	2.75625	0	30	85.64	102.688	18	1	1	15	24	24	261	16.1	12.5	270.2	11.5	27.35	161.284	1.0344	252.32	0.657682	4
22983901	15479931	36481729	1	1	1.99	0	66.612	0	64.7	0	3.18125	0	30	74.4074	74.0417	19.7308	1	0	15	38	25	111.5	11.1	6.1	143.833	12	30.05	110.947	1.24128	89.8266	-0.908819	1
22990085	10080813	32137482	1	1	10.54	1	80.3842	0	94	1	9.6	1	30	61.1111	73.2727	23.1765	1	1	8	51	35	191.5	10.7	6.75	121.833	15.55	35.4	70.947	0.95682	200.142	0.154665	3
22990126	13557180	33368978	1	1	6.2	0	31.3013	0	81.1	1	2.9	1	30	83.5357	87.7812	17.1562	0	0	6	76	46	122.5	12	13.7	140	12.8	31.95	115.907	1.13784	107.66	-0.736897	1
22996963	11176767	37011469	1	1	10.43	1	63.8846	0	49.4	0	18.509	0	30	61.7667	89.4	18.8548	1	0	9	49	25	172	12	8.5	94.6	11.95	30.4	109.511	1.83606	93.6789	-0.871682	1
23008684	10766190	39894067	1	1	2.55	0	48.069	1	135.5	0	10.4569	0	30	96.6667	98.56	26.1667	1	0	12	30	23	270	13.35	13.6	109	12.4	22.2	144.545	1.44816	186.443	0.022605	3
23036014	10945983	38109740	1	1	8.32	0	88.1604	1	68.8	0	13.1681	0	30	55.1667	96.4828	16.84	1	0	6	70	34	154.5	11.45	8.1	114.333	20.25	29.05	55.1293	1.18956	129.88	-0.522689	2
23043823	17368854	33182533	1	1	2.05	1	72.9796	0	64	0	7.78472	0	30	83	96.2857	20.0893	1	0	7	44	47	278	14.55	19.45	114.5	12.05	26.05	61.6507	1.24128	223.962	0.384301	4
23062062	10494224	37982647	1	1	4.73	1	82.6762	1	80	0	32.6986	0	30	78.1154	92.5	20	1	1	6	58	42	148	14.5	10.4	172.167	12.15	27.95	74.7617	1.1637	127.181	-0.548713	2
23072371	11993259	32269643	1	1	2.23	0	76.2345	1	98	0	4.96667	0	30	89.0741	94.44	20.1111	1	1	11	57	45	299	12.4	9.4	289.25	13.25	22.15	83.8199	1.08612	275.292	0.879138	4
23077938	14546693	34773967	1	1	2.01	1	50.8124	1	100	1	1.2	1	30	86.5	82.125	21.4423	1	1	4	97	51	286.5	14.05	13.3	240.977	13.85	18.9	81.5684	0.85338	335.724	1.46172	4
23080550	13267235	35146959	1	1	12.19	0	50.7357	0	68.45	0	13.9938	0	30	66.697	92.7879	14.5758	0	0	14	26	20	311.5	12.35	9.05	109.5	11.8	29.05	128.581	1.4223	219.011	0.336573	3
23094342	14434243	36630825	1	1	1.15	1	86.2214	1	69.9	0	4.85347	0	30	75.1786	77.8519	20.4286	1	1	13	57	35	293	12.5	7.1	146.25			44.1244	1.24128	236.047	0.500799	4
23102393	15882851	36698267	1	1	7.16	1	46.0489	0	88	0	9.825	0	30	93.8276	87.3214	15.931	1	1	11	27	18	226.5	13.75	10.2	169	11.85	30.1	116.12	1.37058	165.259	-0.181626	2
23109817	12619068	39463279	1	1	51.69	0	68.6674	1	69.1	0	23.7674	1	30	96.5	80.7692	19.7619	1	0	3	122	59	293.5	8.95	13.5	221.2	13.75	38.8	64.8465	1.21542	241.48	0.553181	4
23114885	16993974	35967518	1	1	1.15	1	74.4982	1	55.5	1	1.9	1	30	85.125	67.303	20	0	1	15	49	55	322	10	25.55	224.167	12.45	32	98.8601	1.26714	254.116	0.67499	4
23131005	15494604	37842016	1	1	4.8	1	52.5648	1	95	0	14.3861	0	30	88.9167	104.457	17.5714	0	0	14	36	18	159	16.3	9.55	136	12.4	31.6	48.2114	1.31886	120.559	-0.61255	2
23138087	16939875	33277487	1	1	2.9	1	69.9757	0	57.6	1	2.1	1	30	71.4118	81.7692	19.8	0	1	3	83	36	114.5	10.7	9.3	135.667	13.45	34.65	42.5029	1.24128	92.2435	-0.885519	1
23142732	12706481	36035122	1	1	4.66	0	56.9639	1	108	0	9.59931	0	30	89.0435	87.68	21.4783	1	0	14	50	21	184.5	11.7	14.8	119.75	11.2	24.9	31.3851	1.96536	93.8759	-0.869782	1
23170026	12962171	39495352	1	1	9.59	1	79.7657	0	79.5	0	10.2167	0	30	61.8182	82.75	15.9394	1	1	9	48	45	182	12.75	6.85	93.1667	10.95	27.4	85.1338	0.85338	213.27	0.281219	3
23189763	13274874	30964788	1	1	2.8	0	83.6594	1	112.5	0	3.825	0	30	88.8696	90.5625	16.7619	1	1	13	29	34	221	12.3	10.9	158.75	11.7	29.1	71.2853	1.06026	208.439	0.234654	3
23193298	11933921	39494919	1	1	6.88	1	54.321	1	70.9	0	18.525	0	30	78.4	102	15.6	0	0	12	31	20	212	14.95	9.25	124.6	10.5	28.2	132.931	2.14638	98.771	-0.822592	1
23194297	11443129	33778326	1	1	2.75	1	70.4433	1	92.6	0	10.7688	0	30	74.1429	77.8519	14.6071	1	0	13	37	33	213	10	12.3	135.25	14.9	32.2	72.6434	1.13784	187.197	0.0298671	3
23209227	13474004	31038524	1	1	3.52	0	83.9369	1	48.6	0	6.45903	0	30	94.7097	90.8276	17.9677	1	0	14	26	28	232.5	11.7	12.2	144.333	12.2	24.2	147.146	1.75848	132.216	-0.500164	2
23226100	16442940	31517571	1	1	27.12	1	46.087	1	117.05	0	34.7194	0	30	89.0238	83.766	22.1667	1	0	9	67	30	266.5	13.15	20.95	152.857	12.65	25	78.3752	1.11198	239.663	0.535658	4
23255409	10328962	38969173	1	1	3.89	1	87.8064	1	62.2	0	10.6069	0	30	77.0769	85.1852	15.32	1	0	13	23	39	85	10.3	30.3	113.5	12.3	26.4	147.539	1.65504	51.3583	-1.27967	1
23263793	14632679	34550664	1	1	8.35	0	51.4219	0	63.05	0	15.4958	0	30	102.846	96.6923	20.2963	1	0	15	21	23	222	11.6	12.15	145.25	11.25	23.15	128.272	1.75848	126.245	-0.557728	2
23272538	16080692	34615552	1	1	5.93	1	68.7035	0	60.3	0	14.7917	0	30	89.6667	85.5238	18.1905	1	1	12	29	25	350	13.5	20.2	166.25	11.2	28.7	117.056	1.37058	255.366	0.687048	4
23274831	13489427	35818483	1	1	34.29	0	59.5274	0	67.9	0	58.0618	0	30	114.167	82.5417	24.3519	1	0	7	43	28	283.5	11.85	17.25	146.6	13	25.55	94.8779	0.67236	421.649	2.29008	4
23318702	16812887	35291122	1	1	5.67	1	46.2163	0	81.1	0	6.53333	0	30	81.5769	92.5385	16.25	1	1	13	23	24	225	13.1	5.9	150.25	12.5	26.8	116.045	1.39644	161.124	-0.221485	2
23318735	11771793	39672823	1	1	1.78	0	84.5207	1	79.4	1	3	1	30	98.8571	92.7407	16.0893	1	1	15	16	33	215	13.6	14.5	140	14.1	29.6	117.355	1.26714	169.673	-0.139065	3
23319303	14222509	34787023	1	1	7.5	0	83.1113	0	43.95	1	8.3	1	30	69.5	72.8723	20.6364	1	1	7	54	37	174	13	10.7	180.25	11.05	24.45	76.5849	1.21542	143.16	-0.394661	2
23320534	12493025	35983677	1	1	1.66	0	88.6987	1	45.1	0	3.18333	0	30	86.44	88.75	23.2	1	1	10	37	36	461	11.8	8.8	103	12.1	25.9	116.345	2.1981	209.727	0.247063	3
23333715	14071688	35395023	1	1	51.66	0	89.1896	0	64	0	51.7354	0	30	81.6552	86.5	20.3065	0	0	9	60	37	279	9.45	14.6	141.8	12.65	27.3	36.0321	1.21542	229.55	0.438171	4
23349521	14385971	30214417	1	1	1.85	0	89.4877	1	51.6	1	1.8	1	30	94	99.3125	18.8636	0	0	5	65	41	261.5	12.65	14.75	156	13	28	96.0392	2.27568	114.911	-0.666999	1
23362398	15288167	33538511	1	1	6.93	1	65.621	1	88.9	0	20.859	0	30	99.8	103.304	26.92	1	0	14	48	18	95	12.3	6.3	121.75	12.3	25.9	42.9945	1.21542	78.1623	-1.02127	1
23373785	11465422	36703961	1	1	12.24	1	69.8719	0	85.6	0	12.2507	0	30	74.5143	90.814	16.1216	1	0	9	29	31	175	13.1	9.75	122	11	24.85	81.8291	1.49988	116.676	-0.64998	1
23378652	12163461	35642543	1	1	22.9	1	46.9626	0	81	0	22.9264	0	30	98.4412	95.9167	20.7429	1	1	8	41	30	171	13.15	14.75	199.125	12.4	26.25	100.06	1.26714	134.95	-0.473816	2
23392298	19276041	31380028	1	1	1.47	1	66.7206	0	79.55	0	3.52917	0	30	68.12	96.0417	17.6	1	1	15	23	20	273	15.05	12.25	205.2	10.25	27.3	140.398	1.1637	234.597	0.486819	4
23400485	12408654	39683210	1	1	2.52	1	72.0192	0	86.8	0	11.6903	0	30	74.72	86.3077	21.1154	1	0	9	35	37	151	15.55	10.1	116.5	10.6	33.3	92.6872	1.39644	108.132	-0.732347	1
23408003	16940316	31014786	1	1	2.76	1	47.2901	0	163.6	0	2.78056	0	30	79.2692	103.24	19.5833	1	0	14	20	13	264	12.7	9.5	127.2	12.3	29.1	115.569	1.00854	261.765	0.748729	4
23408014	15718331	31297946	1	1	3.87	1	65.7706	0	80.6	0	5.81458	0	30	60.9	85.7143	16.9333	1	0	14	24	29	272	12.7	7.4	116.75	12.7	32.7	128.457	0.85338	318.733	1.29792	4
23429354	14851627	33896982	1	1	2.76	0	36.1942	1	74	0	10.5208	0	30	56.7333	78.2667	16.0667	0	0	12	38	18	274	12.15	8.9	122	11.95	26	112.932	1.08612	252.274	0.657238	4
23430945	16868689	33428599	1	1	5.75	1	61.8093	1	74.6	1	5.4	1	30	65.76	88.5926	17.1538	0	0	10	50	40	166.5	12.2	10.6	218.5	11.65	30.05	18.8163	1.11198	149.733	-0.331299	2
23433149	19169717	38223467	1	1	7.83	1	67.4858	1	140.4	0	12.3028	0	30	77.4667	95.4667	19.0667	1	1	15	27	20	251	16.85	13.05	194.833	11.3	32.5	93.7721	1.39644	179.743	-0.0419925	3
23447981	19224634	30236717	1	1	11.08	1	79.3358	1	92.5	0	20.0097	0	30	82.8214	77	19.3929	0	1	8	47	31	162	11.8	13.9	234.667	12.6	22.6	105.346	1.1637	139.211	-0.432733	2
23473177	14703646	39617057	1	1	1.38	1	68.4546	0	90.4	0	12.4882	0	30	61.7407	93.8846	21.2593	1	0	6	54	33	162.5	14.4	7.85	190	14.1	23	65.583	1.91364	84.9167	-0.956152	1
23475197	18117034	31356926	1	1	7.49	0	75.2845	1	64.5	0	10.791	0	30	106.654	99.68	21.9231	1	0	13	39	40	171	15.1	6.5	96.75	13.7	29.9	77.9528	1.47402	116.009	-0.656408	1
23487223	17351798	38060278	1	1	22.36	0	83.2457	0	90	1	21.2	1	30	79.6296	78.6296	20.5926	0	1	3	108	48	263.5	7.75	12.9	161.857	13.05	23.6	12.678	0.7758	339.649	1.49957	4
23494272	13602892	33087326	1	1	3.43	1	51.0222	1	96.9	0	7.52292	0	30	84.44	102.08	19.32	1	0	14	38	16	215.5	14.8	16.9	134.6	12.45	29.95	52.4871	1.24128	173.611	-0.101104	3
23510283	10353537	33018802	1	1	4.02	1	72.1033	1	95.1	0	4.05139	0	30	89.0222	96.4865	18.6667	1	0	14	36	28	171.5	13.45	8.35	100	11.4	24.9	31.6399	0.7758	221.062	0.356342	3
23525256	16809653	34296685	1	1	9.87	0	65.6133	0	61.6667	0	16.7403	0	30	91.2	91.8077	18.3	1	0	7	54	36	239.5	13.05	14.3	187	12.9	26.6	74.454	1.293	185.228	0.0108887	3
23534220	11879886	31864759	1	1	3.92	0	87.3483	1	80	0	5.03611	0	30	62.7308	68.6923	21.3214	0	1	14	49	41	243	10.95	11.8	177	12.2	25.4	36.1669	1.28007	189.833	0.0552847	3
23569057	19767462	39939500	1	1	6.96	1	63.5565	1	41	0	17.6667	0	30	96.84	96.52	19.04	1	0	11	40	26	425	12.15	13.1	164	11.45	33.45	141.624	2.17224	195.651	0.111365	3
23585268	11282771	34860517	1	1	28.83	1	68.7573	1	104.1	0	28.8618	0	30	68.6786	96.5714	19.9286	1	0	3	74	25	288.5	14.65	14.7	109	13.65	28.5	127.44	0.82752	348.632	1.58617	4
23590130	16492132	32070863	1	1	4.87	1	88.6642	1	74.7333	1	4.4	1	30	58.7083	79.3333	16.1042	1	0	7	50	54	229	12	13	131.333	12.9	24.1	121.77	1.99122	115.005	-0.666091	1
23601934	15271328	36112908	1	1	2.54	1	60.5807	1	91.1	0	2.53472	0	30	74.6923	95.1176	15.92	0	0	15	25	24	210	16	12.2	127	0	0	110.557	1.21542	172.78	-0.109118	3
23629988	11998587	37275078	1	1	3.79	0	67.6957	1	90	0	9.78819	0	30	92.0741	89.8519	21.2931	1	0	9	52	32	317	11.25	9.8	90.6	10.45	27.65	237.473	1.44816	218.898	0.335483	3
23640485	12215882	34310402	1	1	8.54	1	65.8111	0	98.3	0	8.51736	0	30	69.8611	104.118	21.1944	0	0	10	33	27	213.5	14.55	8.75	114	12.6	24	82.7108	1.11198	192	0.0761705	3
23645726	15603330	31349441	1	1	3.81	0	78.5356	1	51.3	0	5.90694	1	30	75.4545	88	18.1364	1	0	13	19	32	315	9.1	8.6	108.667	14.2	29.8	148.908	0.74994	420.034	2.2745	4
23685191	16035981	34112608	1	1	2	1	73.9709	0	70.9	0	9.1125	0	30	53.7083	94.3571	18.1667	1	1	14	32	23	145	15	7.1	214.4	11.55	24.75	98.9859	1.0344	140.178	-0.423413	2
23687624	16221282	34434259	1	1	2.56	1	81.3588	1	67.4	0	7.72292	0	30	60.6818	88.2632	15.3636	1	0	13	30	35	175	13	8.6	137	14.45	32.55	123.659	1.8102	96.6744	-0.842804	1
23689324	15694807	32984497	1	1	3.56	1	77.228	1	107.55	0	7.40625	0	30	65.3913	83.3333	17.1154	0	1	11	33	36	187.5	13.8	11.15	142.667	11.4	82.4	58.1461	1.26714	147.971	-0.348284	2
23690714	11228186	30169361	1	1	10.17	1	54.3795	0	92.6	0	27.9187	0	30	100.71	87.4853	22.6765	1	0	9	37	29	182.5	15.45	14	105	11.85	28.45	97.4675	0.5172	352.862	1.62694	4
23698370	13814252	35826466	1	1	2.87	1	48.9662	1	85	0	8.89097	0	30	91.8485	94.5263	15.3438	1	0	14	16	13	262	14.35	10.6	115	11.7	31.7	106.572	1.75848	148.992	-0.338439	2
23716144	16135260	31099829	1	1	3.2	1	80.5071	1	100	0	11.8812	0	30	73.5	75.7241	18.7667	1	0	12	51	50	192	11.1	8.45	137	13.8	30.75	84.9929	1.47402	130.256	-0.519064	2
23725761	11842868	34299634	1	1	7.12	0	64.4237	0	74.1	0	27.7722	0	30	87.24	84.1296	21.2115	1	1	10	45	28	210	11.9	15.3	217.5	14.1	25.7	101.858	1.06026	198.065	0.134637	3
23730245	12137614	38633920	1	1	32.71	1	65.559	0	104.533	0	76.6174	0	30	62.8	108.083	23.875	0	0	3	78	25	214	12.5	8.8	137.917	13.2	27.25	77.9315	0.72408	295.547	1.07441	4
23738476	13783667	34429852	1	1	17.24	0	37.5681	1	104.1	0	21.0542	0	30	82.5652	82.1739	18.1739	0	0	8	53	17	213	12.9	12.8	118.75	11.9	28.8	82.2692	0.93096	228.796	0.4309	4
23767248	14200068	34253749	1	1	1.2	0	73.2669	0	44	1	13.3	1	30	93.5385	113.192	20.6538	1	0	7	57	38	110.5	12.1	7.1	171.5	14.5	25.75	56.986	1.75848	62.8384	-1.169	1
23779659	19959714	33903180	1	1	3.01	1	55.7332	0	67.6	0	15.8639	0	30	90.0417	106.13	17.625	1	0	13	44	30	326	14.3	8.7	76	12.8	32.3	97.0395	0.93096	350.176	1.60105	4
23809683	11001569	30851202	1	1	6.03	0	88.4673	1	51.8	1	8.2	1	30	72.56	88.16	17.6607	0	0	8	32	61	339	13.05	19.55	141.286	11.7	22	55.095	1.31886	257.04	0.703184	4
23813054	17798679	32939658	1	1	20.84	0	88.3864	1	61.7	0	20.8951	0	30	91.9167	76.4	18.1458	1	0	8	69	39	346	10.65	15.55	139.5	11.85	37.55	66.0315	1.60332	215.802	0.305634	3
23814635	11235080	30289380	1	1	3.85	1	73.1149	0	80.25	0	9.56111	0	30	109.462	94.9583	18.8077	1	1	14	28	25	196	13.5	11	160	15.7	25.6	64.8144	1.34472	145.755	-0.369645	2
23834747	11156725	30770113	1	1	7.78	0	71.8595	1	56.9	0	11.7778	0	30	82.1875	76.1333	15.7188	1	0	7	53	48	189	11.8	15	143	12.9	20.7	120.814	0.82752	228.393	0.427017	4
23865745	19999987	36195440	1	1	1.94	0	57.8375	0	92.2667	0	8.63819	0	30	91.4615	78.5	20.3103	0	0	10	44	46	128.5	13.65	13.2	113.333	11.55	31.5	46.174	1.24128	103.522	-0.776788	1
23876526	19693289	30102059	1	1	2.45	0	64.2254	1	44.7	0	4.3375	1	30	91.9286	86.64	17.4815	0	0	7	42	45	143	11.1	5.85	98	14.8	38	86.4316	1.96536	72.7602	-1.07335	1
23909490	17377661	38897199	1	1	6.01	1	65.9388	0	61.55	0	8.79306	0	30	75.4	85.4	20.32	1	0	13	33	31	317.5	14.1	10.95	117.333	10.75	25.1	155.301	2.92218	108.652	-0.727337	1
23913069	18941366	33027356	1	1	3.27	1	71.9512	1	122.75	0	10.3236	0	30	69.7143	82.3571	20.6429	1	0	10	43	32	227	12.85	12.85	171.75	18	26	72.3685	0.6465	351.121	1.61016	4
23922685	19691716	36047797	1	1	1.16	0	88.9261	1	75.6	0	7.30694	0	30	75.2593	88.6538	17.7308	1	1	14	20	34	241.5	10.3	11.4	179.75	11.55	102.55	70.5105	1.18956	203.016	0.182373	3
23934049	15145834	37184828	1	1	2.79	1	61.2952	0	72.2	0	2.86806	0	30	82.1818	102.316	13.3182	1	0	14	19	19	258	16.45	6.95	99	10.8	29.15	83.77	0.93096	277.133	0.89689	4
23961327	15926396	33279289	1	1	1.17	0	85.3795	0	57	1	3.4	1	30	71.1818	78.1818	18.303	0	1	8	47	43	229	10.8	14.3	229.429	12.4	27.8	96.8505	1.11198	205.939	0.210549	3
23961861	16303744	36501990	1	1	4.85	1	69.0047	0	61	0	13.9299	0	30	65.4242	74.8333	17.303	0	0	7	48	43	155	14.8	12.4	83.25	11.8	30.2	77.2202	0.93096	166.495	-0.169708	2
23962035	17709267	35447376	1	1	2.19	0	76.4341	1	74.5	0	2.13542	0	30	76.9615	93.4375	20.3846	1	0	15	15	24	190.5	11.35	5.3	99.4	10.65	28.7	98.7884	2.10759	90.3876	-0.903411	1
23974203	14061901	31780982	1	1	9.8	0	86.0578	1	64.3	0	13.6319	0	30	100.742	87.5806	21.129	1	0	9	45	38	192	12.55	10.55	140.5	14.65	29.7	76.1088	1.65504	116.009	-0.656408	1
23983479	12134493	38756181	1	1	3.83	1	84.1441	1	100.3	0	5.72292	0	30	79.5	99.25	16.0833	1	0	8	20	43	151.5	15.75	7	103.6	13.45	34.05	84.3234	1.24128	122.051	-0.598159	2
24002995	14916728	36595032	1	1	5.14	1	73.6069	0	84.1	1	4.2	1	30	75.5185	72.5926	21.3704	1	0	15	40	42	124	13.1	19.5	157.8	10.2	23.8	72.0744	1.75848	70.5154	-1.09499	1
24004712	13308279	33155434	1	1	4.38	0	85.754	0	84.5	0	11.1951	1	30	87.75	91.5366	22.625	0	0	13	34	37	153	12.55	12.45	118.5	12.5	28.6	62.3179	1.44816	105.651	-0.756263	1
24031146	14407297	38363395	1	1	1.26	0	64.5409	1	64.2	0	7.90069	0	30	88.88	92.7917	18.72	1	1	14	21	21	207.5	11.5	8.25	107.25	12.75	25.1	123.159	1.24128	167.166	-0.163236	3
24058303	17515627	30148829	1	1	1.07	1	45.4779	0	139.5	0	3.11042	0	30	63.6786	103.185	18.5357	0	0	15	15	20	267	15.85	12.8	96	15.65	33.4	94.1415	1.18956	224.453	0.389029	4
24060875	19728994	30033179	1	1	2.8	1	88.5931	1	73	0	7.00556	0	30	93.8333	81.6471	20.3846	1	0	8	54	42	205	11.9	12.5	91.4	12.8	31.3	78.4248	1.47402	139.075	-0.434041	2
24079251	19969262	35545965	1	1	12.12	1	64.9296	1	138.8	0	19.2306	0	30	63.44	95.4815	19.3333	0	1	10	44	36	136	12.1	7.5	114.8	12.4	32.2	44.6926	1.08612	125.216	-0.567648	2
24084013	17304554	38964595	1	1	2.41	1	57.8882	0	70	0	5.33681	0	30	76.0968	95.6071	19.6515	0	1	14	41	34	258.5	11.4	15	172.333	14.05	26.55	13.9905	0.9051	285.604	0.978549	4
24097628	14481142	39923796	1	1	1.45	0	51.0965	0	75.5	0	7.33889	0	30	78.4231	97.6	15.8077	1	0	14	26	15	182.5	13.25	7.7	138.6	11.75	30.4	77.8624	2.94804	61.9055	-1.17799	1
24112097	10469631	33489417	1	1	15.09	1	67.5797	0	89	0	26.9465	0	30	56.72	81.1111	17.1667	0	0	10	47	27	179.5	13.95	7.9	157.167	15.95	27.9	59.5518	1.65504	108.457	-0.729219	1
24122463	19441468	32430407	1	1	10.92	1	58.2732	0	77.5	0	37.8514	0	30	83.129	81.025	19.1061	1	0	9	51	30	212	13.2	9.25	93.2	11.95	29.8	111.328	0.98268	215.737	0.305001	3
24134521	12837575	34165021	1	1	7.95	1	82.4099	1	80.3	0	18.9465	0	30	69	82.6081	16.8816	0	0	9	52	39	146.5	14.6	6.7	108	23.7	35.7	70.6316	0.81459	179.845	-0.0410063	3
24165205	13724451	36421976	1	1	6.34	0	54.8604	0	1	0	6.43611	0	30	84.1	93.1	23.05	0	0	15	26	13	285.5	14	5.6	104.75	11.75	30	33.8399	1.24128	230.005	0.44255	4
24170582	16346135	35261170	1	1	2.11	0	48.8619	0	64.6	0	3.87292	0	30	74.4074	93.8077	18.1852	1	0	14	15	15	364.5	13.75	20.25	110.25	12.2	23.2	162.11	1.60332	227.341	0.416871	4
24191676	12474364	37433597	1	1	9.15	0	68.6428	1	81	0	21.0125	0	30	97.5625	79.6923	21.9091	1	0	9	46	28	245.5	13.85	14.6	153.25	12.6	29.1	121.808	1.47402	166.551	-0.169163	2
24215097	16679469	35860163	1	1	8.31	0	31.3173	0	91.3	1	8	1	30	83.0769	95.7241	19.0179	1	0	4	85	21	123.5	10.05	12.95	195.167	13	22.75	24.0914	1.65504	74.6206	-1.05541	1
24219583	10477418	36210481	1	1	1.8	1	89.6458	1	78	0	1.74861	0	30	72.3182	83.75	21.1364	0	0	14	33	37	168	15.4	7.2	97	11.7	28	51.667	1.13784	147.648	-0.351397	2
24221111	15558291	34649199	1	1	3.86	1	59.1866	1	103.6	0	8.27569	0	30	73.6538	90.88	16.9231	0	0	14	19	15	236.5	13.35	8.15	110.5	12.4	24.9	143.442	1.0344	228.635	0.429347	4
24221530	18199227	32557052	1	1	1.71	1	68.7119	0	82.5	0	7.79444	0	30	61.2692	86.5625	15.1538	1	0	13	28	29	150	16.6	6	76	11.7	32.2	93.4704	1.11198	134.895	-0.474347	2
24223393	10338289	30880166	1	1	12.3	0	71.4915	0	51.8	0	12.2264	0	30	69.3871	72.2333	16.6129	0	0	10	45	39	320	11.9	14.45	137.333	13.5	27.2	120.925	1.1637	274.985	0.876179	4
24224739	19459052	34352060	1	1	1.84	0	86.6097	1	40	0	1.89583	1	30	83.9231	68.8696	24.75	1	0	10	32	35	205.5	10.25	11.65	179.75	12.5	25.45	58.5724	2.04294	100.59	-0.805053	1
24230076	11998594	30578071	1	1	5.71	0	66.5609	0	74	0	10.6646	0	30	92	82.92	22.3704	1	0	8	30	40	275.5	11.95	9.25	137.667	12.2	29.65	74.2632	1.5516	177.559	-0.0630483	3
24247741	16926353	34944982	1	1	1.74	0	88.8592	1	49.6	1	1.1	1	30	86.963	75.5385	19.1481	1	0	3	92	69	128.5	13.6	5.1	87.75	42.85	38.9	75.6736	1.24128	103.522	-0.776788	1
24274483	10732078	35548245	1	1	11.66	1	55.8569	1	115	0	27.4743	0	30	67.48	90.16	18.96	1	1	8	33	22	276	16.4	12.9	169.667	12.3	29.3	132.27	0.74994	368.029	1.77316	4
24274735	16554063	37370394	1	1	3.07	0	82.7361	1	65.5	0	3.71458	0	30	68.0556	74.75	14.4444	0	0	15	23	38	161	12.7	5.3	98	11.5	26.3	71.427	2.01708	79.8184	-1.0053	1
24280428	14638239	35376901	1	1	8.04	1	71.9992	0	72	0	13.6479	0	30	98.2	90.8333	19	1	0	8	51	44	312.5	13.4	10.9	119	11.8	36.8	68.4976	1.13784	274.643	0.872884	4
24314346	10638619	36934800	1	1	1.76	1	42.9744	0	112	0	7.68056	0	30	89.4242	102.467	14.0161	1	0	14	26	19	265.5	15.4	12.4	101	11.9	29.65	51.9786	1.0344	256.671	0.699621	4
24321728	15990162	32470352	1	1	4.95	0	82.3113	0	67.5	0	4.92292	0	30	57.75	84.8222	23.2093	1	0	13	31	30	370	13.5	10.55	107.5	14.5	30.1	106.823	0.98268	376.521	1.85503	4
24323807	12396040	36726312	1	1	1.72	0	88.5805	1	79.9	0	8.78611	0	30	68.1538	96.5357	19.4074	0	0	11	38	40	180.5	11.6	7.9	138.8	12	23.15	40.9044	1.18956	151.737	-0.311981	2
24329489	16488731	35370883	1	1	3.04	0	77.0628	1	73	1	2.1	1	30	70.92	76	17.8519	1	0	9	44	51	118	12.3	8.3	95.3333	14.3	30.1	132.835	1.31886	89.4712	-0.912245	1
24347011	12641758	38069067	1	1	3.26	1	65.9683	0	82	0	7.05833	0	30	86.1765	88.5588	22.7794	1	0	11	46	43	180	13	16	116.167	12.75	26.35	73.5019	0.82752	217.517	0.322169	3
24382068	11009102	32678119	1	1	3.65	1	81.148	0	80	1	2.9	1	30	102.167	85.2857	26.5	1	0	15	51	40	87.5	14.75	12.75	151.667	12.9	28.3	28.504	1.39644	62.6593	-1.17072	1
24405887	14776992	31841598	1	1	15.45	1	58.3813	1	78.4	1	14.7	1	30	94.6486	80.6081	23.3649	0	0	3	113	67	97.5	9.8	9	148.75	21.2	32.35	176.713	0.69822	139.641	-0.428591	2
24406297	14533700	34187479	1	1	4.97	1	45.6783	1	134	0	10.8125	0	30	73.1818	94.1667	17.6458	0	1	14	40	30	246.5	13.1	8.95	258.467	12.7	21.6	94.0674	0.74994	328.693	1.39394	4
24415263	11649745	31540411	1	1	7.75	1	54.531	1	77.8	0	8.74861	0	30	87.8846	97.5769	19.3846	1	0	14	14	18	251	10.8	16.7	102	12.7	24.6	85.5419	0.87924	285.474	0.977296	4
24416163	12702555	33793564	1	1	19.87	0	55.7745	0	83.5	0	22.7111	0	30	96.8929	79.4848	18.0312	1	0	8	48	26	325	13.7	11.6	73.7	12.05	28.8	88.6421	1.34472	241.686	0.555164	4
24416974	16850960	31849325	1	1	2.42	0	51.3659	0	85.4	1	2.3	1	30	90.1667	90.8333	18.24	1	1	3	122	74	246.5	12.95	13.1	101.2	15.2	33.7	25.1108	1.44816	170.216	-0.133834	3
24428178	18196788	39672356	1	1	24.18	1	69.9495	0	71	0	83.8021	0	30	98.9231	91.68	21.3846	1	1	3	79	43	366	15	6.15	200.25	14.5	27.7	99.9813	0.93096	393.143	2.01526	4
24435626	15995107	35027940	1	1	6.8	1	70.9605	1	139.5	0	8.89028	0	30	101.8	106.8	16.96	0	1	13	49	26	176.5	14.95	13.7	341.286	12.8	43.15	68.676	1.24128	142.192	-0.403997	2
24443328	18259787	33700710	1	1	1.62	1	63.4078	1	80.3	0	4.69722	0	30	62.3667	69.9	19.1333	1	1	14	46	29	173.5	13.05	11.7	314.444	14.45	36.45	118.749	0.82752	209.663	0.246446	3
24461563	17451348	36957738	1	1	2.97	1	55.4479	1	72.1	0	3.95972	0	30	104.292	88.8667	16.6087	1	1	14	39	21	231	12.4	19	163.8	12.2	25.5	160.193	1.60332	144.076	-0.385834	2
24469318	13188808	37334496	1	1	7.93	0	72.2376	1	67.5	0	21.7215	0	30	73.7407	78.6667	18.8929	1	0	7	56	40	322	14.45	10.75	124.5	11.9	21.25	91.6475	1.08612	296.468	1.08329	4
24475188	11160706	35070553	1	1	4.73	1	88.5557	1	102	0	4.75	0	30	86.2353	105.773	21.5294	1	0	12	37	28	293	13.7	8.7	113	11.4	26.8	78.4307	1.31886	222.162	0.366941	4
24491879	14217491	38417635	1	1	17.49	1	85.2193	1	80.1	0	17.4236	0	30	69.3077	78.84	18.3462	0	0	9	30	37	181.5	7.85	9.15	98	19.35	34.25	112.628	1.26714	143.236	-0.393932	2
24553643	17255460	38443854	1	1	14.98	0	74.9218	1	119.6	0	19.3236	0	30	79.76	82.3043	14.88	0	0	13	23	23	153.5	14.75	8.75	125.6	0	0	84.0809	1.39644	109.922	-0.715088	1
24558413	16339310	30214264	1	1	5.89	0	34.2952	0	76.9	0	6.98333	0	30	63.2308	66.2	16.6481	0	0	15	28	19	244.5	11.8	13.55	113.25	11.85	27.7	83.6225	1.57746	154.996	-0.280561	2
24576907	15073417	37089084	1	1	1.03	1	72.3254	0	77.75	0	3.93125	0	30	70.2857	86.775	16.5568	1	0	14	17	28	152.5	13.55	8.5	92	13.35	28.4	107.106	1.52574	99.9515	-0.811211	1
24580059	16884842	30248230	1	1	2.63	1	68.0655	1	64.1	0	5.68819	0	30	67.5769	86.88	14.4259	1	0	11	36	30	302	14.55	9.7	112.5	12	29.5	117.252	1.75848	171.739	-0.11915	3
24580200	16798325	37662869	1	1	10.99	1	58.8703	0	73.8	0	31.6069	0	30	95.28	84.2917	17.56	1	0	7	52	26	234	15.5	14.25	122	11.35	32.3	64.0678	1.47402	158.75	-0.244375	2
24583161	11662780	37494225	1	1	1.86	1	61.4626	1	108.2	0	14.6007	0	30	93	89.1154	18.9615	1	0	14	25	18	316.5	13.6	12.25	138.667	13.2	25.2	130.025	0.67236	470.73	2.76324	4
24593683	12350239	31258951	1	1	1.84	0	82.3916	1	49	0	2.72153	0	30	78.24	69.913	21.1667	0	0	8	29	44	159	12.2	8.2	117.667	14.1	30	97.47	2.0688	76.8561	-1.03386	1
24602686	19313794	34904512	1	1	7.89	0	83.3805	1	60.4	0	21.6611	0	30	79.5	78.4231	21.5962	1	0	13	40	43	195.5	13.6	11.5	96.6	13.35	28.65	106.576	1.31886	148.234	-0.345748	2
24619750	19324354	39807850	1	1	6.03	0	80.8292	1	52.8	0	6.88611	0	30	82.36	70.9167	17.88	1	0	13	38	31	181	10.3	9.05	118	11.35	23.45	168.712	2.30154	78.643	-1.01663	1
24631041	11305846	38791508	1	1	4.57	1	61.4493	1	106.1	0	17.7007	0	30	76.1923	82.0769	17.4815	0	1	13	51	41	213	12.95	16.15	206.325	11.6	24.95	15.1339	1.13784	187.197	0.0298671	3
24640118	12040445	31459221	1	1	2.03	0	61.0975	1	95	0	2.07083	0	30	72.3684	85.8667	17.1111	0	0	14	20	26	199.5	13.1	5.9	84.5	10.75	30.45	94.4368	2.17224	91.8407	-0.889403	1
24641678	18732591	37385962	1	1	1.84	0	65.8731	1	48.9	0	3.74028	0	30	74	70.0435	18.3478	0	0	14	38	36	64.5	11.7	3.5	85.5	13.5	35.6	136.618	1.0344	62.355	-1.17366	1
24660407	10378032	39951817	1	1	2.79	0	76.5319	1	78.8	0	9.65625	0	30	71.2308	71.36	17.9231	1	0	14	27	39	157.5	12.5	9.2	109.4	11.55	26.45	149.599	0.7758	203.016	0.182373	3
24678585	13433110	35896578	1	1	1.48	0	52.4359	1	92.8	0	5.49444	0	30	75.3846	85.9167	14.5769	0	0	15	21	15	286.5	13.05	13.7	90	34.8	73.3	38.1037	1.49988	191.015	0.0666788	3
24682590	12054384	31161275	1	1	1.26	1	86.7957	1	82	0	4.95833	0	30	60.5	86.9167	17.7083	1	1	15	13	26	186.5	13.35	8.5	230.8	13.45	27.2	96.1931	1.18956	156.781	-0.263356	2
24682766	18802280	34097765	1	1	1.11	1	78.4078	1	97	0	4.99236	0	30	64.6296	86.7917	17.6667	1	0	14	21	24	190	17.7	11.5	113.333			150.56	0.95682	198.574	0.139552	3
24689542	18616542	30289382	1	1	2.7	0	75.1245	1	72	0	20.6111	0	30	85.3333	109.571	23.1667	0	1	11	42	31	220.5	11.65	10.3	117.5	12.65	27.45	53.7031	1.00854	218.633	0.332923	3
24690060	11580096	37068746	1	1	8.08	1	72.6621	0	80.5	1	12.2	1	30	85.3704	88.2647	20.0714	1	0	9	71	39	298	16.1	21.2	153	13.4	31.2	49.2683	1.34472	221.607	0.361599	3
24692144	15711934	34821304	1	1	4.8	1	80.8922	1	71	0	7.88472	0	30	106.375	78.25	25.3333	0	0	12	49	40	147.5	12.25	19.1	104.6	14.7	31.7	75.0542	0.49134	300.199	1.11926	4
24701692	17359119	36939748	1	1	1.88	0	29.1758	1	60	0	3.99722	0	30	64.32	79.875	17.44	0	0	14	21	13	195	9.2	8.9	87.8	12.9	34.5	234.145	0.93096	209.461	0.244505	3
24724193	13692987	35313204	1	1	7.33	1	82.5118	0	70	0	9.99028	0	30	85.48	80.24	14.3654	0	0	13	69	60	65.5	7.3	4.25	97.25	16.3	44.05	16.3495	1.293	50.6574	-1.28643	1
24731011	13887563	31276290	1	1	4.72	0	74.0981	0	83.2	0	10.8493	0	30	89.76	68.8333	15.8269	0	1	9	65	38	225	9.25	5.9	93.5	10.5	39.55	6.6006	2.43084	92.5606	-0.882462	1
24765811	18180455	39878981	1	1	4.69	0	80.8822	1	48.2667	1	6.7	1	30	71.037	71.52	16.1667	1	0	10	41	35	360	11.15	13.9	138	13.35	28.05	107.158	2.3274	154.679	-0.283617	2
24768076	11925350	34126920	1	1	6.1	1	41.1057	0	90	0	8.95139	0	30	76.5185	96.8462	18.1833	1	0	13	52	24	277	12.95	14.15	127.75	11.3	29	38.2541	1.08612	255.036	0.683866	4
24768793	18313248	36407075	1	1	1.69	1	81.3887	1	104	0	4.65833	0	30	60.2414	91.9615	20.1034	0	0	14	32	26	326.5	13.95	12.75	122	14.3	25.7	63.5825	0.9051	360.734	1.70283	4
24792917	16747968	32242137	1	1	2.28	1	68.207	1	73	0	5.09583	0	30	70.36	74.8696	16.2593	1	1	13	32	36	174	12.2	15.4	202.4	12.8	26.9	93.5939	0.80166	217.05	0.31766	3
24793536	12834999	39599375	1	1	1.78	1	89.0352	1	74.95	0	7.87708	1	30	78.52	74.1304	19.64	1	0	13	37	42	134	13.5	10.8	141.6	12.9	25.6	83.4748	0.93096	143.937	-0.38717	2
24808859	13256522	37989531	1	1	9.74	1	43.7639	0	71.6	0	36.259	0	30	81.8	104.167	17.0192	1	0	11	31	26	215.5	14.75	11.65	131	12	28.7	138.174	2.0688	104.167	-0.770575	1
24811515	17807009	35836298	1	1	1.07	1	60.8418	0	98	0	3.21181	0	30	76.037	85.375	18.9231	1	0	14	21	20	199.5	15.5	8.9	99.75	11.05	28.8	78.9802	1.60332	124.429	-0.575236	2
24822522	15301471	39220761	1	1	4.33	1	42.9792	0	106	0	16.0944	0	30	49.8462	108.365	20.6429	1	0	11	35	20	273	14.7	13.65	150	12.15	24.7	89.2657	1.18956	229.497	0.437654	4
24827930	13664021	35232257	1	1	1.96	0	73.4464	0	82	0	8.57014	0	30	93.5	93.9167	16.4167	1	0	12	21	26	121	12.55	7.65	135.2	14.45	27.35	99.4959	2.17224	55.7029	-1.23778	1
24843042	13671002	38940361	1	1	2.82	1	42.2182	0	68.5667	1	2.2	1	30	74.3462	82.9231	20.6923	0	1	15	43	27	237.5	12.65	14.15	216.5	13	21	35.8472	1.37058	173.284	-0.104255	3
24844037	11765833	39326284	1	1	1.05	0	63.6141	0	52.5	1	2.6	1	30	69.24	70.3333	21.0625	0	1	15	43	36	61.5	10	10.5	245.667	17.25	32.3	154.632	1.37058	44.8715	-1.3422	1
24849632	18628103	38548083	1	1	1.8	1	88.317	1	71.3	0	5.98958	0	30	61.4	93.1	19.2	1	0	15	20	26	157.5	13.45	6.4	103.5	12.7	37.6	66.0382	1.88778	83.4313	-0.970472	1
24860961	18481398	38828570	1	1	1.81	0	89.9723	1	63.1	0	3.49722	0	30	80.875	81.5652	14.4	0	0	14	22	26	144	11.7	6.1	95	11.5	36.4	61.7845	2.22396	64.7494	-1.15057	1
24864246	15577009	30996456	1	1	1.97	0	75.7467	1	60.5	0	4.94167	0	30	79.72	83	24.72	1	1	9	48	36	409	9.45	17.5	185.5	13.65	34.2	108.424	1.39644	292.888	1.04877	4
24888883	18669115	36470222	1	1	1.71	1	79.7553	1	129.4	1	1.1	1	30	75.24	81.84	23.6481	0	1	15	25	24	236.5	12.7	13.95	260	16.15	29.8	79.914	1.13784	207.85	0.228972	3
24888884	11966872	30148493	1	1	2.63	0	69.9977	1	85.7	0	2.70972	0	30	88.4118	90.5294	22.1176	1	1	15	24	22	260	12.8	9.6	168.8	10.8	26.6	73.597	1.44816	179.538	-0.0439649	3
24909611	17589211	33689339	1	1	8.29	0	52.993	1	68.9	0	22.9104	0	30	59.9643	68.24	22	0	0	7	35	20	98	10.55	16.05	125.25	19.95	26.95	105.482	1.9395	50.5285	-1.28767	1
24929773	18506872	32344771	1	1	3.63	0	70.1403	0	68.6	0	18.3104	0	30	77.4286	93.4375	19.9375	1	0	10	34	32	265	13.25	11.7	141	10.7	27.75	100.32	1.4223	186.318	0.0213946	3
24940249	19306986	32568359	1	1	2.04	1	45.5195	0	105.4	0	10.0007	0	30	102.087	102.182	20.8478	0	0	11	29	24	158	15.2	17.8	91.6667	0	0	78.5493	1.08612	145.472	-0.372376	2
24955317	19531856	31617246	1	1	9.88	1	83.5793	1	82	0	10.7069	0	30	85.7368	91	19.1053	0	1	12	34	38	217	12.8	7.05	266.75	12.55	29.9	48.0492	0.69822	310.79	1.22136	4
24977057	10543172	36997133	1	1	6.28	1	56.152	0	96	0	6.30764	0	30	60.0645	96.9444	17.7742	1	0	13	43	26	297.5	14.55	9.65	127.571	11.3	27.6	96.9095	1.21542	244.771	0.584908	4
24999732	14270057	33693963	1	1	10.17	1	40.9375	0	83.6	0	10.2632	0	30	87.1042	99.8163	16.0784	1	0	13	26	19	276.5	13.6	12.35	111	11.8	23.65	128.423	1.13784	243.004	0.567873	4
25033028	13674564	37302169	1	1	12.96	0	49.6123	0	61.85	1	12.4	1	30	90.5882	88.2	22.2714	0	0	15	41	22	281	9.8	15.7	129	13.1	28.5	38.4831	1.5516	181.103	-0.0288757	3
25060907	18023972	35520106	1	1	1.76	1	76.3941	0	77	0	2.75903	0	30	86.6667	97	19.125	1	0	14	24	22	293	11.2	6.1	110.333	13.7	31	125.06	1.39644	209.819	0.247956	3
25079335	10096969	36452771	1	1	1.18	1	69.0919	1	105.4	0	2.15278	0	30	83.8846	96.9167	23	1	0	13	35	25	173.5	13.1	7.6	116.5	11.9	24	100.202	1.5516	111.82	-0.696794	1
25081268	11092156	35199653	1	1	11.87	1	61.5364	0	66.3	1	10	1	30	78.5833	101.04	20.86	0	0	3	64	45	112.5	16.65	10.15	119.75	11.95	30.6	119.387	1.39644	80.562	-0.998133	1
25101219	11503634	33982409	1	1	1.29	1	87.6565	1	90	0	7.93819	0	30	76.963	89.24	23.8889	1	0	14	24	31	167	15	7.6	90.5	11.5	31.2	69.8556	1.11198	150.183	-0.326964	2
25115591	15259110	37424312	1	1	2.2	0	87.3245	1	51	0	8.04861	1	30	84.8276	80.5926	18.8276	1	0	5	53	53	220.5	11.4	10.45	131.4	16.8	33.5	88.5883	1.31886	167.19	-0.163008	3
25124453	19046344	30823742	1	1	3.9	1	58.358	1	102.5	0	7.07222	0	30	87.2963	83.6154	19.2593	1	0	12	47	13	295	14.6	12.3	134.5	11.6	27.3	79.5717	1.26714	232.808	0.469574	4
25125919	12995658	39369540	1	1	3.52	0	84.1291	1	66	0	3.56806	0	30	63.0345	88.2414	19.931	1	0	13	31	45	141	8.45	3.65	89.5	16.65	24.55	106.406	1.5516	90.8739	-0.898722	1
25130175	13110443	39714859	1	1	11.18	1	68.8668	1	133.5	1	10.1	1	30	82.25	74.2917	17.25	1	1	7	43	27	242.5	14.6	9.75	234	12.55	32.15	139.604	0.85338	284.164	0.96467	4
25130246	11043265	33369265	1	1	1.28	1	60.0472	0	70	0	6.33333	0	30	73.4815	87.8148	17.9259	1	1	9	37	27	159	12.2	8.2	138	11.6	31.7	74.7497	1.13784	139.738	-0.42765	2
25135247	18483742	32425020	1	1	3.04	1	43.9878	0	86.1	0	4.84306	0	30	81.6957	101.591	18.2917	1	0	14	13	13	203	14.8	6.2	102.4	11.9	27.2	88.8959	1.31886	153.921	-0.290926	2
25149804	11832124	34805754	1	1	6.61	1	78.0383	1	127	0	11.7875	0	30	67.5769	88.2727	18.9615	1	0	9	54	36	259	14	12.55	105.6	12.1	30.9	67.5171	1.13784	227.624	0.419604	4
25174089	13247755	32190106	1	1	22.99	1	66.7002	0	83.2	1	24.3	1	30	77.0294	90.75	21.8857	0	1	7	63	44	193.5	15.4	15.8	160.5	11.95	88.3	73.3569	1.1637	166.28	-0.171779	2
25188383	12571738	33003101	1	1	4.44	1	51.4959	1	119.2	0	4.38681	0	30	79.2857	83.9714	13.7143	0	0	14	23	22	223	12.8	11.3	114	13.6	25.4	123.255	1.21542	183.476	-0.00600591	3
25198218	18809151	38209007	1	1	1.37	0	88.6076	1	58	1	2.3	1	30	115.633	81.2963	17.5667	1	0	5	86	75	299.5	8.6	8.1	131.333	12.1	25.1	22.7759	1.12491	266.244	0.791908	4
25203436	10476871	37031128	1	1	2.12	0	87.6292	1	72.05	0	6.875	0	30	88.4167	87.7391	20.0833	1	0	11	33	34	157	12.6	8.1	130.333	11.2	22.3	96.4007	1.47402	106.511	-0.747971	1
25209781	14360663	32655950	1	1	8.01	1	34.0878	1	138.2	0	13.516	0	30	111.76	88.2857	24.76	1	0	14	41	30	186.5	12.15	20.85	123.167	15.85	19.9	122.543	0.87924	212.115	0.270088	3
25214811	15058472	37019618	1	1	4.19	0	66.0355	1	49.9	0	13.4528	0	30	76.2	86	17.84	1	1	10	52	38	124	11.5	6.3	155.8	11.7	23.3	101.408	1.70676	72.6523	-1.07439	1
25215819	12622826	31797964	1	1	8.06	0	81.0744	1	80.75	0	12.1035	0	30	76.3548	75.3462	19.8387	1	0	12	30	34	247.5	11.1	11.15	146.25	10.7	26.2	76.9258	2.27568	108.759	-0.726306	1
25237912	10865646	35162237	1	1	8.7	1	81.6779	1	62.8	0	15.509	1	30	68.7	86.0256	16.55	1	0	8	40	33	153	14.6	9.3	108.75	14.15	27.4	90.6225	1.1637	131.477	-0.507291	2
25266740	15591813	36405497	1	1	2.48	0	65.0085	1	58.5	0	3.65903	0	30	75.6667	85.3077	14.5556	0	0	15	22	20	302	11.1	10.4	106	14.3	29.2	101.693	1.39644	216.264	0.310088	3
25288944	15155127	38544861	1	1	9.84	1	82.555	1	82.4	0	9.84722	0	30	70.1481	83.6346	16.3214	1	0	6	48	50	219.5	13	10.5	155.5	11.35	19.85	70.6094	1.44816	151.572	-0.313573	2
25289892	11312502	33521917	1	1	27.07	0	62.8367	0	63.95	0	31.1035	0	30	105.69	99.4516	18.8214	1	0	4	74	50	305	11.45	19.75	109.3	12.7	28.5	45.4939	1.37058	222.534	0.370527	4
25331615	11095087	39062324	1	1	3.48	0	55.4741	1	80.3	0	8.39861	0	30	63.68	96.75	18.28	0	0	15	14	19	342.5	13.3	11.65	119	9.75	26.65	126.542	1.44816	236.507	0.505237	4
25335568	17076034	38669203	1	1	1.26	1	85.6538	1		1	9.1	1	30	77.52	68.0417	19.2	1	1	10	49	38	259.5	11.55	8.45	142.333	14.85	30.45	96.4214	1.21542	213.506	0.283502	3
25351350	13084414	32733347	1	1	4.66	0	75.6219	1	69.3	0	4.72431	1	30	80.4	85.7826	16.8077	0	0	4	63	56	212	12.1	16.2	121.5	11	27.8	53.6397	1.18956	178.217	-0.0567	3
25377597	14057398	37667802	1	1	2.85	0	76.4491	0	64.2	0	8.61806	0	30	61.129	78.5	15.0645	1	0	14	30	29	330.5	13.9	10.1	89	14.9	29.95	77.7389	1.293	255.607	0.689369	4
25378068	13187486	31906002	1	1	11.52	0	84.4275	0	49.75	0	24.4715	0	30	69.2	67.16	17.3846	0	0	9	67	41	112	10.45	8.05	80.8182	12.55	26.45	76.3698	1.08612	103.119	-0.780672	1
25378772	10823184	39700540	1	1	3.98	1	49.7036	1	105	0	4.05069	0	30	82.6087	103.6	19.9565	1	0	15	23	15	240.5	17.95	9.45	142.667	11.6	35	99.0488	1.49988	160.346	-0.228983	2
25384693	11096847	35030578	1	1	2.86	1	70.298	0	71.2	0	10.7549	0	30	90.0294	101.593	17.0588	1	1	13	38	47	295	8.7	8	104	12.6	25.2	39.5757	0.98268	300.199	1.11926	4
25390918	12903377	37575189	1	1	4.5	1	67.4547	0	74.4	0	4.49861	0	30	96.55	97.1053	18.3684	1	1	15	18	18	139.5	14.6	4.75	137.714	11.7	28.9	87.7271	1.49988	93.0074	-0.878154	1
25397441	10849738	30041658	1	1	1.53	1	79.2189	0	108.8	0	17.5938	0	30	85.2258	82.3429	18.9677	0	1	12	39	29	180.5	12.6	11.55	135.5	12.05	26.45	91.1197	0.6465	279.196	0.916772	4
25401888	19098984	36432906	1	1	2.92	1	48.7685	0	85.7	0	15.7007	0	30	96.9667	94.7667	18.0167	1	0	8	43	22	270	14.9	9.95	121.25	13.25	29.1	106.649	0.98268	274.759	0.873999	4
25410321	14520615	31341624	1	1	1.8	0	63.6235	0	52.8333	1	1.2	1	30	99.68	76.4167	16.2963	1	0	15	21	27	170	14.05	14.9	101.833	14.95	24.3	137.471	1.6809	101.136	-0.799789	1
25423590	10753211	31926580	1	1	3.15	1	75.5849	0	72	0	4.13611	0	30	65.88	83.8636	16.08	0	1	13	37	34	185.5	10.25	6.65	132.5	12.4	23	80.686	1.1637	159.405	-0.238053	2
25426199	14748378	30669843	1	1	1.46	1	88.1482	1	77.7	0	8.46736	0	30	65.9394	88.0645	22.1212	0	1	13	43	40	133.5	11.05	7.7	108.667	14.2	28.55	54.2017	1.49988	89.0071	-0.916719	1
25437035	18896750	37689894	1	1	4.96	1	73.5172	1	89.3	1	4	1	30	54.5385	79.0185	16.5484	1	0	7	54	30	195.5	14.6	7.55	116.167	12.25	24.75	106.793	1.52574	128.135	-0.539516	2
25438856	14335629	32497127	1	1	16.78	1	74.4349	1	116.3	0	16.8479	0	30	75.5769	85.4815	17.6923	1	0	7	55	34	185.5	13.75	17.25	130.4	15.45	23.9	71.9302	1.60332	115.697	-0.659414	1
25455650	17727047	33694181	1	1	9	1	79.2074	0	96.5	1	8.2	1	30	64.325	98.025	23.2927	0	0	15	28	34	173	13.35	8.6	120.25	17.8	28.85	71.1345	0.9051	191.139	0.0678725	3
25464637	12698059	34189259	1	1	2.13	1	71.4428	1	72.9	0	13.7618	0	30	98	79.75	15.88	1	0	10	49	37	259.5	14.75	15.25	126.667	11.15	23.9	99.6039	1.39644	185.83	0.0166877	3
25486007	15818084	34584794	1	1	2.57	0	82.6321	1	78.2333	0	3.50833	1	30	88.4	88.68	16.96	1	0	7	41	37	254	13.4	11.65	123.4	26.05	30.5	106.748	2.35326	107.935	-0.734243	1
25490019	12055813	34546081	1	1	2.26	1	69.2262	0	80.6667	0	3.12222	0	30	80.88	104.84	20.96	1	1	13	20	23	162	13.7	8.6	121	16.9	32.55	87.321	1.5516	104.408	-0.768245	1
25495873	14324214	37961196	1	1	21.56	1	87.2083	1	57.5	0	21.5757	0	30	64.72	64.5417	17.2222	1	0	7	70	45	88	11.65	7.45	108.75	12.55	29.25	78.6463	2.0688	42.5367	-1.36471	1
25516977	15683078	30165895	1	1	4.15	0	83.1524	0	68.2	0	5.93611	0	30	89.1333	87.5833	22.2857	0	1	12	40	35	207	13.4	9.2	125	10.7	28	59.0011	1.34472	153.935	-0.290786	2
25534438	14086422	31194866	1	1	1.56	1	64.5753	0	85	0	7.59792	0	30	67.72	83.84	19.5962	1	0	13	18	40	181	13.15	15.95	119.4	14.3	26.55	118.362	0.72408	249.972	0.635048	4
25547857	18097372	33954587	1	1	15.04	0	83.087	1	57.5333	0	19.0792	0	30	69.7391	86.8	18.9423	0	0	9	41	37	174.5	13.1	7.6	99	11.4	28.3	147.414	1.88778	92.4366	-0.883657	1
25554996	10422510	38870879	1	1	17.68	1	87.495	1	86.3	1	37	0	30	88.1923	88.25	19.58	0	0	7	73	41	179.5	10.05	13.35	122.25	14	26.8	33.4158	1.4223	126.204	-0.558127	2
25557562	12368373	32711401	1	1	7.68	1	88.6924	1	90	0	7.725	0	30	89.4333	84.9643	17.9688	1	0	13	38	33	127	15.15	7.9	131	11.7	28.65	73.8276	1.08612	116.93	-0.647532	1
25562005	11639762	32540782	1	1	10.24	1	61.1055	1	98	0	44.2042	0	30	110.435	94.7826	21.5455	1	1	13	50	32	267.5	15	8.85	156.167	15	29.3	57.8759	0.7758	344.805	1.54927	4
25567291	16692592	36836139	1	1	1.11	0	68.3219	0	60	0	4.04167	0	30	86.95	90.9333	17	1	0	10	44	41	226.5	14.25	7.95	105	10.55	30.15	110.444	1.60332	141.269	-0.412891	2
25583806	10770018	37554542	1	1	2.34	0	52.7541	0	101.5	0	81.2188	0	30	82.9091	75.7647	21.3529	1	0	9	61	39	66	8.3	7.25	113.5	19	32.85	96.9518	0.54306	121.534	-0.603152	2
25595619	15347754	35984955	1	1	5.06	1	55.7196	0	68.9	1	6.1	1	30	131	97.2857	19.3793	0	1	9	51	38	132	14	12.2	198.667	14.35	23.75	68.0445	0.80166	164.658	-0.187412	2
25601605	17048763	35886354	1	1	4.02	1	44.3396	0	75	0	11.5583	0	30	98.8182	90.3704	17.3043	1	0	14	24	19	264.5	13.1	10.25	101	12.2	30.85	83.5824	1.31886	200.552	0.158616	3
25614961	15502788	37275452	1	1	5.08	0	68.426	1	56.7	0	6.79931	0	30	66.1111	88.2105	19.3571	1	0	13	31	30	258	14.1	12.6	121.333	13.2	29.35	152.627	1.6809	153.489	-0.295087	2
25634551	18978497	34990106	1	1	1.95	0	77.8046	0	53.1	0	17.841	0	30	68.25	90.6129	19.3226	0	0	11	25	42	228	9.1	9.8	130.8	12.3	26.4	72.2171	0.98268	232.019	0.461966	4
25655044	15488837	35725672	1	1	2.95	1	67.5604	1	90.6	0	2.97986	0	30	89.3913	91.9412	19.8333	0	1	14	29	33	201	13.9	7.4	175	11.5	31.75	100.605	0.9051	222.075	0.366106	3
25660820	16642268	36999218	1	1	1.11	1	58.9795	0	98	0	3.99722	0	30	108.513	109.359	19.0256	1	0	10	38	29	231	15.4	10.6	103.833	12.5	33.4	84.3495	1.0344	223.318	0.378088	4
25676785	17369232	31676871	1	1	6.16	1	71.3437	1	69.95	0	15.0618	0	30	105.708	100.667	18.6667	1	0	13	26	21	216	15.8	11.3	141	11.75	30.45	86.8513	1.0344	208.817	0.238291	3
25705076	17204041	34902669	1	1	2.29	0	64.6099	0	74	0	5.96597	0	30	68.1951	88.8	14.5122	0	0	11	38	25	157	11.95	7.45	116.571	12.35	25.9	101.805	1.21542	129.173	-0.5295	2
25715586	13740540	38597635	1	1	3.08	1	65.3591	1	74.5	0	6.49861	0	30	87.25	88.6667	19.3333	1	0	14	25	20	269.5	13.55	11.9	113.333	11.9	28.9	94.3111	2.24982	119.787	-0.619986	2
25720065	11509142	34898749	1	1	6.09	1	78.5496	0	94.4	0	6.90972	0	30	94.4	96.6429	21.35	1	0	13	25	26	248	13.7	9.2	124.5	12.1	32.6	124.439	2.01708	122.95	-0.589497	2
25727924	19062107	37295117	1	1	9	0	86.0678	1	51.6	0	11.7854	1	30	97.8824	80.5882	17.7879	1	0	7	59	36	155.5	11.05	10.05	145.667	10.9	28.05	88.8184	2.87046	54.1725	-1.25254	1
25746804	10182092	32438589	1	1	2.42	1	60.9672	0	59	0	4.61042	0	30	76.5385	84.8261	17.3462	1	0	12	50	25	84	12.8	5.25	103.6	10.9	26.8	130.213	1.9395	43.3101	-1.35726	1
25785545	13707586	39061323	1	1	1.62	0	73.7864	1	70.65	0	5.49167	0	30	56.5676	83.8235	14.0541	1	0	14	26	28	173.5	10.95	6.9	103.6	11.25	23.75	91.3002	1.26714	136.923	-0.454796	2
25790502	19193891	33193862	1	1	8.23	0	68.6366	1	101	0	12.975	0	30	60.6923	72.8378	20.7949	1	1	10	37	27	217.5	12.45	14.5	134	15.15	28.2	121.81	1.08612	200.254	0.155745	3
25808887	12327683	35906980	1	1	15.09	1	60.9357	0	95.95	0	33.7736	0	30	81.1852	91.56	22.6296	1	0	3	74	28	292	15.3	12.65	116.2	11.8	30.95	130.225	1.73262	168.531	-0.150079	3
25809889	13951998	37714361	1	1	12.49	1	81.9734	1	132.2	1	12.4	1	30	76.8571	84.6429	17.25	0	0	6	55	38	135.5	15.15	9	134.75	18.65	30.05	84.7188	1.18956	113.908	-0.676668	1
25830121	11416736	33905516	1	1	13.59	1	44.8405	1	74.9	0	17.8333	1	30	95.0303	88.5312	18.5455	1	0	3	82	13	221.5	15	14.7	115.4	11.05	30.2	42.8926	1.0344	214.134	0.28955	3
25848363	19011545	31426933	1	1	7.61	0	72.6243	1	70.1	0	7.60625	0	30	77.2759	85.5357	18.3448	1	0	12	20	28	287	11.95	9.9	112	11.2	26.75	78.4564	2.24982	127.566	-0.544999	2
25857654	12852254	31285867	1	1	1.88	1	79.5527	0	100	1	1.1	1	30	106.273	75.5224	32.6754	0	0	15	90	73	80.5	15.9	21.7	90.8889	18.45	32.5	16.179	1.62918	49.4114	-1.29844	1
25866119	16622281	32629852	1	1	3.66	1	69.8242	1	105	0	3.65694	0	30	71.0741	102.8	18.24	0	0	14	27	20	167	13.7	7.1	139	14.7	22.9	72.7583	0.93096	179.385	-0.0454442	3
25867987	19503164	35337044	1	1	1.14	1	50.8581	0	96	0	2.13125	0	30	61.1852	104.615	20.2222	1	0	15	25	19	228	14.05	3.55	92	11.95	24.25	69.1656	0.98268	232.019	0.461966	4
25877789	14394786	33804897	1	1	10.11	1	56.938	1	69.6	0	10.1611	0	30	78.0741	84.16	17.1852	0	0	14	25	19	157	13.9	6.95	129	11.6	30.85	67.7815	2.43084	64.5867	-1.15214	1
25902946	13005213	31313221	1	1	9.19	1	84.4374	1	105	0	24.8653	0	30	83.9615	90.4167	21.6111	0	1	8	63	33	158.5	12	6.65	111.2	11.95	26.1	74.4802	0.95682	165.653	-0.177824	2
25926761	17730919	37706970	1	1	5.99	1	78.3612	1	64.7	1	5.8	1	30	82.28	77.625	15.68	1	1	8	49	28	200.5	12.35	10.65	146.714	15.85	31.65	80.1667	0.9051	221.522	0.36078	3
25927565	14979597	33756737	1	1	6.66	0	77.608	1	55	0	6.73889	1	30	94	88.3333	21.0625	1	0	5	58	39	233	10.6	9.7	105	14.1	25.9	90.4787	1.31886	176.668	-0.0716371	3
25935946	14599441	37803728	1	1	12.26	0	85.7245	0	72.1	1	16.3	1	30	73.0385	74.7083	18.5	1	0	7	46	46	79	9.9	217.15	92.75	11.45	25.3	82.0779	1.08612	72.736	-1.07358	1
25941483	16115107	34027005	1	1	11.2	0	79.5112	1	67.25	1	11.3	1	30	70.5217	83.3333	16.8958	0	1	3	109	46	198	9.3	10.55	172.75	17.15	29.95	22.6004	1.83606	107.84	-0.735167	1
25956563	13697655	39596333	1	1	4.29	1	61.7078	0	100.4	0	4.29583	0	30	94.1429	102.476	20.2273	1	0	12	38	23	246	13.55	7.1	121.8	11.35	23.4	110.193	1.49988	164.013	-0.193632	2
25968044	10593359	33047297	1	1	1.98	1	46.7442	0	84	0	19.9167	0	30	91.4333	95.9259	19.3226	1	0	11	33	20	172.5	13.75	5.45	122.667	10.9	20.35	93.6798	0.72408	238.233	0.521879	4
25969839	15952421	32165857	1	1	7.22	0	63.4012	1	79.1	0	11.0986	0	30	66.9583	94.6	19.72	1	0	9	36	27	263	12.5	12.05	109.2	11.65	29.8	86.6317	2.01708	130.386	-0.517806	2
25985302	15019292	37521389	1	1	24.5	0	62.4008	0	70.55	1	24.5	1	30	91.4615	80.1111	21.2321	0	1	5	66	37	319.5	9.75	18.35	177	13.65	29.55	55.5169	1.31886	242.255	0.560646	4
26010455	12606933	33903007	1	1	3.64	1	82.8948	1	65	0	6.01875	0	30	71.75	98.7241	17.7143	1	0	14	35	32	209	13	11.2	111.6	12.2	31.6	57.4137	0.95682	218.432	0.330985	3
26025015	18625705	30930384	1	1	5.22	1	69.4916	1	69.6	0	11.0597	0	30	62.52	90.48	16.76	1	0	12	42	29	199	11	14.6	130.5	10.9	30.5	93.2818	1.00854	197.315	0.12741	3
26034308	12304080	37944292	1	1	6.23	1	75.6678	0	58.5	0	22.8854	0	30	84.1304	110.818	18.3913	1	0	12	28	24	182	10.9	8	94	10.4	29.2	125.274	2.24982	80.8954	-0.99492	1
26035508	10229097	30687135	1	1	7.95	1	69.5288	1	82.2	0	14.6417	0	30	93.7742	92.8387	15.6774	1	0	10	51	42	228.5	16.25	15.15	275.944	12.3	28.15	62.1876	1.08612	210.382	0.253381	3
26038570	15135918	33827668	1	1	1.72	1	48.3284	1	169.3	1	1.72	1	30	93.7083	84.08	19.2963	0	0	3	81	60	253	16	15.6	168.6	19.4	40.2	45.4142	1.00854	250.858	0.643583	4
26064205	16059065	37415611	1	1	2.9	0	64.4425	0	80.2	1	8.4	1	30	68	95.087	16.5926	1	1	14	21	20	189	11.7	6.4	302	17.5	32.4	86.3794	1.21542	155.502	-0.275685	2
26108818	18657856	37826465	1	1	9.29	0	78.5837	1	94	0	12.3014	0	30	66.0385	72.9167	15.2692	1	0	13	50	51	240.5	9.55	10.05	142.714	12	26.3	53.2721	0.95682	251.353	0.648362	4
26115963	16110189	38578577	1	1	5.01	1	63.0333	0	67.1667	1	3.8	1	30	82.3462	76.7778	18.3571	0	1	3	92	44	290	11.15	13.5	257.714	11.9	23	7.23199	0.95682	303.087	1.1471	4
26135582	13051348	31944112	1	1	5.67	0	61.9173	1	60.2	0	11.7479	0	30	76.5	88.1379	18.6923	1	0	10	46	32	208	11.2	10.75	119	10.95	28	94.2118	2.04294	101.814	-0.793255	1
26149821	15078834	34049182	1	1	10.88	1	64.0568	1	96.5	0	51.9389	0	30	90.5143	84.8205	14.8286	0	0	13	22	23	324	15.9	9.3	106.5	11.5	30.4	73.8898	1.13784	284.75	0.970318	4
26150928	16722175	33755563	1	1	1.93	1	55.2274	0	60.4	0	4.69097	0	30	73.0769	87.9615	14.1538	0	1	14	34	20	160	11.15	5.6	135.667	10.3	29.3	41.3225	1.00854	158.645	-0.245382	2
26167383	18855881	32038225	1	1	12.64	1	76.8955	0	74.8	0	12.6431	0	30	62.6667	74.5806	14.0806	1	1	3	80	46	203	10.65	9.25	143.4	11.8	25.2	64.2321	0.85338	237.878	0.51845	4
26200197	19833444	36199615	1	1	2.57	0	84.0129	1	71	0	2.56875	0	30	71.5263	102.083	16.4118	0	0	15	19	26	177	12.4	8	102.167	13	32.1	147.122	1.44816	122.224	-0.596495	2
26212378	17225599	33234196	1	1	3.63	1	57.9202	0	99.3	0	6.67847	0	30	67.6	81.7333	17.8261	0	1	13	48	29	155.5	15.4	7.05	292.5	13.35	28.35	20.5389	1.06026	146.662	-0.360903	2
26217445	11949661	30415588	1	1	2.23	0	76.5762	0	45.8	0	37.0694	0	30	86.1333	88.1034	17.129	0	1	9	47	38	297	9.9	15	146.5	11.8	28.85	38.5581	1.37058	216.697	0.314257	3
26225284	14562290	36366465	1	1	1.16	1	80.3167	1	75.8	0	7.86944	0	30	75.6667	86.6	21.6667	1	0	14	34	28	127	11.8	6.3	113	16.9	24.8	57.7393	1.34472	94.4435	-0.864311	1
26232337	18103938	32469825	1	1	16.46	0	56.6165	1	111.267	0	16.516	0	30	93.4483	92.2414	17.8929	0	0	6	76	18	488.5	12.9	18	155	12.5	22	88.4047	1.44816	337.325	1.47716	4
26255320	15163376	30624601	1	1	9.59	0	72.4078	1	94.2	1	9	1	30	77.5833	87.3043	17	1	1	9	49	32	107	13.3	4.5	223	17.8	31.05	57.1064	0.95682	111.829	-0.69671	1
26262457	12702538	37017917	1	1	1.86	0	88.5751	1	50	1	1.9	1	30	74.2778	73.7391	21.8889	1	0	15	41	42	171	10.95	8.55	171	11.85	24.05	105.429	1.86192	91.8407	-0.889403	1
26269154	19658144	30022756	1	1	2.04	0	89.3372	1	62	0	4.00833	0	30	63.7778	86.56	16.6296	1	0	11	56	48	219.5	13.25	8.7	108.167	11.35	31.6	191.641	1.08612	202.096	0.173497	3
26304012	18862452	34803624	1	1	16.23	1	52.4172	1	98	0	16.3139	0	30	98.5556	95.6667	22.8387	1	1	10	58	13	269.5	13.65	12.5	141	11.95	27.35	98.1108	1.96536	137.125	-0.452844	2
26307083	17488284	35691088	1	1	10.14	0	46.4177	0	82.8	0	10.209	0	30	88.5179	94.6852	20.2895	0	1	8	49	23	219.5	9.9	15.2	136	12.8	33.9	9.09454	0.69822	314.371	1.25587	4
26329920	14618462	39172136	1	1	5.22	1	82.0285	1	77.2	0	13.0826	0	30	74.92	78.08	21.4	0	0	14	42	30	137	13.4	7	116.167	13.15	29.75	113.4	1.26714	108.117	-0.732488	1
26336255	17391082	32217004	1	1	8.48	0	56.5176	1	122.267	0	18.45	0	30	90.5333	90	14.8	1	0	10	38	20	511	10.9	8.4	123	13.15	37	76.4696	1.4223	359.277	1.68879	4
26348213	18372002	32515509	1	1	4.8	0	74.5561	0	55.1	0	7.46389	0	30	69.8	68.5217	15.5	0	0	13	37	32	144.5	9.45	12.2	104.6	11.5	25.75	108.732	1.47402	98.0312	-0.829723	1
26362690	15190090	35266503	1	1	3.84	0	62.742	0	66.5	0	7.70347	0	30	95.68	92.4783	22.4	1	0	14	27	22	175	11.1	4	106.75	14.8	96.15	86.7939	0.72408	241.686	0.555164	4
26368883	15296384	33864573	1	1	17.77	1	67.1038	1	115.6	0	17.7694	0	30	108.621	84.5758	23.2812	0	1	4	101	37	291	12.8	19.8	285.048	24.65	33.55	49.9751	0.59478	489.257	2.94184	4
26372110	13676372	32866061	1	1	1.41	0	53.0348	0	45.2	1	1.2	1	30	83.92	102.278	21.037	1	0	12	34	24	185.5	11.6	15.55	123.5	12.95	28.8	30.76	0.59478	311.88	1.23186	4
26381015	13025506	35152717	1	1	2.87	1	81.0712	1	95.8	0	4.68264	0	30	65	78.0952	21.2105	0	0	14	23	40	166	13.5	5.85	115.5	11.55	30.65	63.627	1.5516	106.986	-0.743393	1
26384241	16622118	36497526	1	1	3	1	68.2542	1	90.3	0	9.76736	0	30	65.2857	93.0667	17.35	1	0	15	25	20	170	12.75	9.5	102.6	15.45	34.15	87.5423	1.21542	139.869	-0.426388	2
26401269	14611397	33142776	1	1	18.18	1	84.4128	0	82.8	1	17.1	1	30	63.4286	67.5606	20.6613	0	0	7	57	44	189	15.5	12.3	135.333	13	24.25	57.2275	1.00854	187.4	0.0318223	3
26414440	13801259	37491349	1	1	5.88	0	81.9878	1	73.9	0	26.834	0	30	105.818	114.839	19.9545	0	0	8	62	52	150	14.35	22.7	130.75	12.4	21	21.888	0.72408	207.159	0.222315	3
26414869	19481923	39894026	1	1	16	1	70.2246	0	53	0	27.7	0	30	67.0435	86.9565	14.5208	0	0	13	30	43	145.5	14.05	15.75	114.8	10.9	28.95	42.4759	1.13784	127.874	-0.542029	2
26420143	18028953	38907120	1	1	4.95	0	88.6759	1	78	0	4.97014	1	30	87.2174	89.1667	30.2609	1	0	6	54	41	344	11.8	16.7	132.8	11	30.9	70.5461	1.83606	187.358	0.0314185	3
26427371	11077875	32552715	1	1	4.22	1	89.9161	1	80	1	3.4	1	30	79.303	82.25	18.6389	1	0	15	42	43	231.5	11.15	11.65	136.5	11.65	28.5	95.5869	1.34472	172.155	-0.115143	3
26441688	11551016	38966809	1	1	4	1	77.884	1	98.1	0	4.83264	0	30	82.4118	91.8182	15.1176	1	0	13	26	29	220	12.9	8.1	115	12.3	32.1	124.629	1.30593	168.462	-0.15074	3
26455643	10179938	34765595	1	1	2.82	0	87.7347	1	68.8	1	1.9	1	30	90.1538	91.25	20.3077	0	1	10	36	31	106	12.8	9.8	134.4	19.9	33.7	116.573	1.8102	58.5571	-1.21027	1
26465801	19901664	34377874	1	1	3.8	0	79.7528	0	45.7	1	3	1	30	64.58	75.5769	13.9412	0	1	5	77	35	56	11.15	4	93.5	10.2	34.4	6.09384	1.21542	46.0746	-1.33061	1
26466590	19404265	36121575	1	1	50.18	1	78.5387	0	115	1	49.2	0	30	78.3261	83.4444	21.4574	0	0	6	75	36	158.5	14.1	9	102.5	14.05	31.8	75.4519	1.06026	149.492	-0.333625	2
26482509	19349866	33286733	1	1	1.59	0	81.8052	1	61.4	0	4.60417	0	30	74.8947	88.9444	15.7895	1	0	11	42	47	282.5	9.9	6.95	107.4	10.45	28.35	97.5947	2.53428	111.472	-0.700154	1
26506046	14173089	35689730	1	1	5.68	0	57.4464	1	55.7667	0	6.54097	0	30	85.025	106.6	18.225	1	0	12	30	13	297	12.8	8.9	133.5	11.1	23.1	125.753	3.11613	95.3105	-0.855952	1
26507240	10895664	36889534	1	1	4.2	1	55.4594	1	94.8	0	10.7576	0	30	69	93.8269	18.6731	1	0	6	69	34	203.5	14.55	8.9	106	12.7	23	97.125	1.34472	151.333	-0.315877	2
26514864	19208673	31871998	1	1	19.11	0	67.7822	0	77.7	0	39.9681	0	30	96.5854	93.1176	19.4706	1	0	7	59	33	196	13.1	11.4	99.3333	12.1	24.35	92.6979	1.11198	176.262	-0.0755469	3
26521384	17282717	39473385	1	1	11.55	1	66.1592	0	88.5	0	19.5861	0	30	88.7083	100.042	15.0417	1	0	4	53	36	204.5	13.05	7.95	107	10.3	30.8	194.367	2.04294	100.101	-0.809771	1
26524260	19053877	34714866	1	1	2.18	1	80.9084	1	90.5	0	5.19583	0	30	94.04	89.1379	15.76	1	0	15	30	24	156.5	15.1	7.4	98.1667	11.4	29.05	84.9173	1.21542	128.762	-0.533466	2
26527770	19402245	38907768	1	1	7.2	1	78.4835	1	54.1	0	37.1875	0	30	90	70.625	21.3939	0	1	10	78	46	154	12.2	9.2	136	13.6	27.7	23.5272	0.82752	186.098	0.0192765	3
26534265	19352184	34259956	1	1	6.14	0	83.151	1	69.2	0	9.82847	0	30	76.2286	88.5714	19.6	0	0	14	40	33	139.5	12.9	10.55	152.667	13.35	31.15	39.6169	2.43084	57.3876	-1.22154	1
26537195	19655647	34537976	1	1	1.03	1	87.0945	0	68.5	0	3.70278	0	30	66.9688	92.4828	20.0312	0	1	14	22	29	222	14.1	8.1	212.8	11	25.8	51.9347	1.6809	132.072	-0.501556	2
26568258	11685925	32287712	1	1	1.7	1	48.0432	0	100.6	0	3.83681	0	30	67.36	95.4583	14.24	1	1	14	23	15	240	14.4	8	199	10.4	30	99.6531	0.98268	244.23	0.57969	4
26571437	14739356	31963233	1	1	1.1	0	68.8889	1	96.1	0	9.01528	0	30	77.8846	90.4167	16.1154	1	0	10	46	35	246	12.8	9.75	122	11.05	23.9	92.4295	1.57746	155.947	-0.271394	2
26623923	18245676	39593695	1	1	1.88	1	47.7002	0	63.75	0	9.74792	0	30	60.5217	95.1739	15.1818	1	0	14	16	15	232.5	13.9	3.8	81	11.4	35.5	149.09	2.22396	104.543	-0.766945	1
26642010	17304239	37749118	1	1	36.69	0	61.5586	0	126.1	0	57.5111	0	30	81.5714	83.3	18.5517	0	0	5	56	29	233	14.4	15.75	177.143	12.45	29.85	112.525	1.06026	219.757	0.343764	3
26652499	18676404	33541986	1	1	5.77	1	85.5092	1	71.4	0	15.7083	0	30	68.1034	96.9231	20.1724	1	0	9	55	31	207	11.8	8.45	99.5	12.55	25.1	57.0955	0.87924	235.431	0.49486	4
26653458	12231947	37638604	1	1	9.88	1	38.3524	0	88.2	0	17.1229	0	30	87.7812	100	17.6667	0	0	13	26	13	206.5	14.85	11.7	90.5	11.35	28.45	47.3331	1.49988	137.678	-0.447516	2
26656908	10351597	34313017	1	1	3.49	0	86.9986	0	60.7	0	3.48542	0	30	76.2381	92.7	21.7619	1	1	9	34	33	265.5	10.9	6.3	188.2	19.3	33	105.769	1.1637	228.152	0.424687	4
26672760	18772539	30105632	1	1	3.81	0	63.6376	0	61.5	0	3.85069	1	30	75.5	83.069	17.6552	1	1	15	12	20	195.5	12.95	5.8	108.2	12.55	27.2	203.638	1.06026	184.389	0.00279637	3
26681738	16311212	38510280	1	1	6.9	1	79.6425	0	73.5	0	23.0458	0	30	72.75	81.5	19.5833	1	0	13	27	29	148	12.85	7.9	111	15.1	28.95	167.157	1.47402	100.406	-0.806832	1
26691544	16582674	34140535	1	1	11.64	0	81.4655	1	65.3333	1	56.8	0	30	94.6296	79.04	19.9815	1	0	8	47	37	178	9.5	12.7	159.143	12.8	27.8	89.6965	1.5516	114.72	-0.668834	1
26701207	18882474	32975222	1	1	4.92	0	82.5086	1	64.4	0	4.93611	0	30	98.3333	91.5185	18.6379	1	0	11	36	44	166	11.6	14.45	117	14.8	29.8	147.599	1.78434	93.0316	-0.877922	1
26701864	10424769	38143658	1	1	2.93	0	86.3386	1	68	1	6.3	1	30	82.8065	94.4194	18.3226	1	0	10	43	36	185	14.2	8.1	92	12.8	24.6	70.8842	1.4223	130.071	-0.520847	2
26708959	10186442	30447359	1	1	2.69	0	80.909	0	56.7333	0	15.6333	0	30	87.4667	83.2593	17.9	0	1	7	48	37	305	10.5	6.95	141.2	11.9	24.4	38.1801	1.4223	214.441	0.292516	3
26719664	19087971	30268314	1	1	6.12	0	63.2813	0	55.7	1	5.2	1	30	89.5	75.5909	13.25	0	0	15	42	45	74.5	6.95	11.05	116.286	18.8	33.3	137.603	1.62918	45.7285	-1.33394	1
26723195	14876668	33343278	1	1	1.35	1	66.1331	1	72.4	0	3.07014	0	30	82.5294	105.735	16.9571	1	0	14	26	20	175.5	14.25	7.5	97.25	12.6	23.2	100.99	1.1637	150.812	-0.320896	2
26740068	18179469	36249277	1	1	1.8	1	69.6787	1	118	0	1.88403	0	30	82.3333	98.5217	17.1304	1	0	13	20	25	247.5	14.2	7.15	105.833	35.65	45.3	87.2192	1.13784	217.517	0.322169	3
26753220	18408514	38119087	1	1	10.24	1	84.3954	0	63.2	0	46.2771	0	30	95.9796	96.8333	18.1224	1	1	10	44	38	185	14.35	6.75	156.8	14.05	30.8	63.1709	1.4223	130.071	-0.520847	2
26753935	10604870	38633075	1	1	1.53	1	70.496	1	95	0	1.61944	0	30	72.7273	95.9	19.3636	0	0	15	28	26	228	11.55	6.45	102.2	11.45	29.05	47.5715	0.74994	304.024	1.15613	4
26754705	10868878	30697046	1	1	1.55	0	52.8488	1	120.7	0	1.61458	0	30	81.3902	99.0417	18.1951	0	1	14	39	24	357.5	12.65	9.4	202.6	11.4	30.75	27.2034	1.0344	345.611	1.55704	4
26765003	11296318	33868204	1	1	12.88	0	77.2542	1	87.6	0	15.7854	1	30	98.1538	74.8056	21.3846	1	1	6	93	44	273.5	11.8	10.45	191.214	20.75	54.75	98.5998	1.5516	176.27	-0.0754747	3
26772218	16728967	33378342	1	1	23.98	1	78.319	1	98.4	0	29.1076	0	30	74.3103	97.9286	22.7241	1	0	8	44	34	196.5	14.7	11.1	104.667	12.85	27.25	114.343	1.52574	128.79	-0.533197	2
26783009	15238513	30368797	1	1	2.54	0	48.5968	1	77.4	0	2.57014	0	30	74.5385	103.217	15.7059	1	0	14	26	24	221.5	15.7	13.65	106.8	11.2	25.9	144.263	1.47402	150.269	-0.326128	2
26784276	10788820	37778973	1	1	3	0	71.4948	1	81	0	5.06389	0	30	88.3077	92.2143	21.6154	1	0	14	21	21	340.5	14.15	15.9	118.333	12.35	24.35	120.924	1.52574	223.17	0.376667	4
26788698	14562531	30427009	1	1	2.52	0	71.1291	1	78.05	0	4.51736	0	30	73.4857	86.6154	18.0571	1	0	14	26	21	152.5	13.75	18.65	101.2	18	24.6	78.7491	1.24128	122.857	-0.590393	2
26796293	13674132	35552605	1	1	7.13	1	84.7631	0	86	1	6.2	1	30	91.4074	78.9615	25.8333	1	0	15	24	24	149	12.05	9.25	131.5	12.95	26.9	74.4289	1.00854	147.738	-0.350528	2
26809295	10823359	31990388	1	1	5.25	0	76.6593	1	106.4	0	6.95069	0	30	80.5143	67.8485	20.3143	1	0	14	29	31	207.5	13.6	10.65	131	10.6	27	77.7007	1.60332	129.419	-0.527133	2
26827651	14926754	30684322	1	1	2.6	0	89.3677	1	55	0	8.31111	0	30	60.3571	70.037	19.5714	1	0	14	46	42	185.5	11.35	9.5	90.5	12.2	26.4	81.4687	1.293	143.465	-0.391726	2
26834651	11525347	31071668	1	1	1.57	0	49.359	1	75.1	0	1.60347	0	30	86.0667	93.5385	17.4	1	1	15	36	24	276.5	12	8.95	269	12.2	27.3	143.862	1.37058	201.739	0.170064	3
26840482	18475468	36410145	1	1	2.39	0	75.2739	0	129.55	1	2	1	30	96.16	95.64	21.7708	1	1	15	29	38	308	11.7	9.65	244.833	14.4	38.15	84.0103	1.62918	189.052	0.0477536	3
26841574	18316256	31137217	1	1	4.45	0	73.1564	1	50	0	16.5847	0	30	95.7143	79.9583	16.1786	1	0	10	43	28	256	10.4	13.25	110	11.1	32.3	171.751	1.57746	162.286	-0.210281	2
26868584	13839591	34599955	1	1	7	1	73.7026	1	67.25	0	35.0285	0	30	87.0312	92.2333	15.8438	1	0	12	41	30	72	13.55	9.9	135.25	14.25	26.1	115.593	1.11198	64.7494	-1.15057	1
26870265	14935287	36998364	1	1	2.11	1	76.8784	0	118.9	0	2.98056	0	30	95.7407	105.56	23.1481	1	1	14	28	26	209	14.55	10.1	152.25	17.65	36.8	124.919	1.26714	164.938	-0.184713	2
26870295	13276473	39679144	1	1	2.77	0	38.3394	0	117	0	2.82569	0	30	81.9545	90.3333	20.2727	0	0	14	16	8	261.5	14.15	6.25	81.625	12	29.7	102.652	1.13784	229.821	0.440785	4
26877054	12968709	32097250	1	1	5.9	0	78.8432	1	103.2	0	12.5431	0	30	66.6667	74.1111	19.6	1	0	14	32	33	203	10.7	6.9	92	13	25.4	39.996	0.87924	230.881	0.451002	4
26890588	13172681	38855467	1	1	1.54	0	62.6929	1	63	0	1.54792	0	30	61.8696	87.4286	15.2609	1	0	12	33	26	131	12.5	5.6	89.4	12.2	28.7	123.801	0.9051	144.735	-0.379477	2
26901269	18282098	32122814	1	1	3.81	0	53.9094	0	79.4	0	5.83889	0	30	84.4444	105.724	20.3333	1	0	13	37	13	229	12	9.75	120.6	12.9	23.55	51.4174	2.27568	100.629	-0.804677	1
26905125	11383359	31055958	1	1	32.79	1	49.6049	0	77	1	44	0	30	87.6538	101.615	15.3462	0	0	3	99	26	148.5	8.65	8.45	132.4	11.8	31.6	4.53839	1.21542	122.18	-0.59692	2
26906479	10487263	36587181	1	1	9.85	1	59.0457	1	108.4	0	16.0264	0	30	83.5385	81.3125	19.5577	1	1	7	52	37	343.5	13.15	14.75	140	11.95	25.25	130.962	1.60332	214.243	0.290602	3
26918719	15239486	31999135	1	1	1.87	0	72.46	0	87	1	3.9	1	30	85.1481	83.6667	24.0517	0	1	6	52	23	352.5	15.05	16.4	157.5	15.75	30.8	99.7371	1.00854	349.515	1.59468	4
26919455	12515064	32816348	1	1	1.66	0	67.0354	0	72.5	0	1.65486	0	30	67.04	95.5833		1	0	15	7	20	217	11	5.2	114.667	11.6	27.4	74.1688	1.44816	149.845	-0.330215	2
26921550	18329240	36878527	1	1	9.15	1	54.9117	0	108.6	0	14.0035	0	30	94	138.471	18.3529	0	1	15	35	19	247	14.2	6	260.2	10.9	24.1	68.2226	1.06026	232.962	0.471059	4
26929273	11992279	38122080	1	1	2.7	0	76.8101	1	49	0	2.77083	0	30	75.1739	97.7333	21.3043	1	0	12	38	48	298	13.8	8.1	87	11.1	27.3	119.381	1.47402	202.168	0.174197	3
26939407	11668433	30352206	1	1	23.96	1	65.8017	1	65	1	31.1	0	30	88.7308	89.1538	22.7143	0	0	6	66	33	211	12.45	17.05	123.143	11.65	27.25	9.25427	1.70676	123.626	-0.582979	2
26955372	11986924	36030151	1	1	11.51	1	64.6456	0	113.9	0	22.9271	0	30	81.4571	101.879	22.2286	1	1	6	59	28	239	14.1	11.35	228.368	13.25	27.3	60.0268	1.11198	214.932	0.297244	3
26958829	17911244	39242845	1	1	6.58	0	58.6614	0	58.2	1	5.2	1	30	73.2941	81.2174	19.9286	1	0	5	76	35	286.5	13	23.85	173.5	12.1	23.45	125.283	1.65504	173.108	-0.105958	3
26966327	11567158	36398393	1	1	2.86	0	78.1905	0	64.5	0	4.86042	0	30	68.25	77.8889	20.75	0	1	13	63	41	230	10.8	9.4	160.4	10.8	27.4	26.9352	1.4223	161.71	-0.215836	2
26969543	15380624	39780198	1	1	2.33	1	78.519	1	89.7	0	5.00417	1	30	75.037	93.5185	17.0741	1	1	10	36	40	184.5	13.55	8.1	104.333	12.5	27.5	114.291	1.37058	134.615	-0.477046	2
26993155	12695200	32949101	1	1	1.2	1	65.4256	1	63	0	3.25417	0	30	73	97.24	17.92	1	0	15	18	20	235.5	14.35	13.75	96.6	12.5	24.9	109.045	1.37058	171.825	-0.118322	3
27004062	16675563	35122645	1	1	1.16	1	88.8118	1	75	1	4.4	1	30	97	84.913	21.88	1	1	13	44	50	167.5	11.75	6.85	182.2	31.3	27.5	62.5968	1.34472	124.561	-0.573964	2
27052802	16637263	32332007	1	1	4.62	0	58.4025	0	86.2	1	3	1	30	74.3478	79.3913	23.1667	1	0	15	33	19	208.5	14.85	17.8	180	14.05	29.25	103.663	1.293	161.253	-0.220242	2
27056102	12499945	36928788	1	1	2.01	0	83.3059	1	55.8	0	16.8285	0	30	84.7917	85.4032	18.5417	1	0	9	42	38	624	10.95	8.25	123.2	13.45	25.65	55.6911	1.96536	317.499	1.28603	4
27067443	16653321	34260163	1	1	2.49	1	79.0982	1	104.7	0	9.55417	0	30	57.24	96.0417	17.2	1	0	14	30	28	247.5	14.35	8.3	121.5	12.5	90.15	75.3561	1.24128	199.391	0.147424	3
27071806	18715623	35874432	1	1	1.78	1	72.269	1	86.3	0	4.55486	0	30	87.05	92.2632	23.05	0	0	14	26	38	152	14.7	20.4	98.3333	14.9	24.5	68.4517	0.98268	154.679	-0.283617	2
27090678	10384685	32435643	1	1	14.08	1	79.1609	1	78.4	0	15.8986	0	30	71.7895	79.9302	16.0789	1	0	14	33	28	131	11	8.7	157.8	13.75	29.75	75.3454	1.24128	105.536	-0.757372	1
27096186	14149820	36166154	1	1	23.62	1	59.5093	0	108.3	0	23.6236	0	30	97.1724	115.966	19.8276	1	0	10	57	22	201	15.55	11.85	119.75	13.35	28.05	70.8739	1.1637	172.725	-0.109647	3
27096709	15107016	32398933	1	1	7.56	0	77.2251	1	66.7	0	11.525	0	30	68.75	84.8929	17	0	0	14	34	38	177	11.6	5.95	137	15.55	31.75	83.6264	1.08612	162.965	-0.203733	2
27108889	18771968	38638658	1	1	3.13	0	53.3364	0	74	1	2.1	1	30	122.184	96.68	20.1837	0	0	15	42	39	30.5	9.75	6.3	136	19.45	43.1	247.827	1.21542	25.0942	-1.53286	1
27118648	18861365	32706532	1	1	1.61	1	73.1615	1	78.2	0	3.25069	0	30	87.6	88.4091	18.52	0	0	15	25	24	281.5	11.8	17.25	105	11.35	21.75	33.4678	1.13784	247.399	0.610236	4
27135854	13332682	34728963	1	1	2.64	0	48.9473	0	64.6	0	4.73333	0	30	75.5625	111.312	14	1	0	14	19	15	341	12.6	8.4	90	12.6	34.4	129.409	1.1637	293.031	1.05015	4
27167944	11358142	37215727	1	1	5.74	0	56.643	0	79.6	0	5.75694	0	30	55.2778	95.9444	12.7222	0	0	14	28	17	163	12.4	7	104	11.7	28.9	104.232	1.9395	84.0423	-0.964582	1
27177649	19330738	31309281	1	1	3.88	0	74.2656	0	104.65	0	9.51458	0	30	69.4545	87.6855	17.9052	1	0	10	32	31	206	11.75	9.3	125	11.85	28.4	99.2986	1.0344	199.149	0.145094	3
27183667	17941509	32350233	1	1	11.91	0	38.4057	0	68	0	17.5632	0	30	84.96	93.125	20.4231	1	0	10	48	17	283	12.6	19.95	105.667	11.95	25.1	87.9337	1.39644	202.658	0.178921	3
27191882	17816977	35020687	1	1	2.21	1	53.7542	0	98.6	0	4.22569	0	30	71.72	88.4643	18.25	1	0	13	47	25	235.5	15.4	6.25	124	10.1	31.9	85.7619	1.52574	154.351	-0.286776	2
27196331	15350929	35175664	1	1	12.87	1	55.5109	1	89	0	12.9111	0	30	75.125	96.2609	17.5833	1	0	13	33	31	280	15.3	8.75	84.6667	11.45	30.65	80.2873	1.39644	200.51	0.15821	3
27197410	14217106	34831796	1	1	5.78	0	77.3807	1	50.2	0	5.77986	1	30	93.6471	80.1765	24.7647	1	0	7	82	42	236	14.65	12.35	71.2	11.9	28.8	98.571	0.95682	246.65	0.603022	4
27231018	14284282	38954157	1	1	1.76	1	53.3829	0	99.2	1	1.1	1	30	129.433	77.069	26.1875	1	1	15	64	52	398	13.15	29.25	162.286	13.65	30.55	41.5745	1.1637	342.013	1.52235	4
27248901	11495044	39033169	1	1	3	0	69.8993	1	75.8	0	8.6625	0	30	70.4583	91	17.9167	1	0	12	35	25	258	12.95	12.55	117.2	11.8	25.5	109.994	1.293	199.536	0.148821	3
27271296	11411770	31134615	1	1	3.01	0	72.9081	0	1	0	30.9646	0	30	75.0385	89.32	18	1	0	6	53	42	159	12.45	10	129.6	12.15	26.35	68.3467	2.50842	63.3865	-1.16371	1
27279760	15947104	39834421	1	1	4.17	1	46.4485	0	69.5	1	1.1	1	30	81.6	96.96	22.3462	1	0	15	46	37	112	13.5	13.8	104	12.1	27.95	17.8148	1.70676	65.6214	-1.14217	1
27289484	18217587	32792832	1	1	1.77	1	79.3261	1	75.5	0	8.64028	0	30	77.0714	93.8462	23.1786	0	0	15	25	24	201.5	13.75	17.5	122.4	13.4	28.8	105.349	1.13784	177.09	-0.067567	3
27302597	15898810	35856940	1	1	3.54	1	57.9359	0	116.5	0	4.75833	0	30	69.8462	91.7692	17.1923	1	1	14	28	18	122.5	14.9	6.4	205.333	11.85	31.95	96.3685	0.56892	215.32	0.300988	3
27312435	10643708	30284847	1	1	4.79	1	77.1588	0	72.5	0	4.79722	0	30	84.5185	95.6471	21.5556	1	1	14	24	29	229	13.4	12.85	137	11.85	28.1	98.2411	1.62918	140.562	-0.419715	2
27314804	14832500	30936789	1	1	1.89	1	57.2869	0	94.2	0	4.92153	0	30	64.0833	88.0833	14.9138	1	0	14	33	21	132	13.6	9.15	103	15.05	26.7	84.7903	1.37058	96.3096	-0.84632	1
27329464	13762552	30272545	1	1	2.29	0	75.2815	0	75	1	1.2	1	30	102.424	80.125	18.8636	1	0	15	44	34	106.5	7.8	4.8	144			99.0574	0.54306	196.111	0.115803	3
27330044	14583516	37249646	1	1	11.84	0	53.9873	0	82	0	12.9667	0	30	85.8333	83.0435	18.8333	1	0	8	35	34	247.5	11.7	13.2	141	12.7	25.5	159.241	1.21542	203.633	0.188322	3
27339004	14594543	31629201	1	1	9.6	1	68.1056	1	99.3	0	9.55625	0	30	82.8	82.4643	15.68	1	0	14	26	24	138.5	14.65	8.15	122	11.2	25.15	93.6188	1.52574	90.7756	-0.89967	1
27350676	14640262	36658125	1	1	2.04	0	53.4537	0	105	0	4.94028	0	30	90.0976	97.8537	20.1977	1	0	15	23	18	224.5	13.75	10.35	116	10.65	29	115.404	1.70676	131.536	-0.506727	2
27356489	10356403	35646380	1	1	1.71	1	76.1538	0	90.2	0	1.76319	0	30	68.6667	90	21.0833	1	1	15	17	25	276	14.8	9.8	115.25	11.4	31.7	64.3436	0.93096	296.468	1.08329	4
27366192	10256906	34714915	1	1	2.89	1	55.235	1	122.9	0	24.766	0	30	76.9167	83.3333	17.2917	1	0	15	24	17	281.5	14.55	7.9	164.75	14.75	28	80.3589	1.21542	231.607	0.458	4
27369756	17794030	30571940	1	1	1.36	0	87.9246	0	59.4	0	21.9451	0	30	79.2581	81.6774	19.4839	0	0	8	29	51	151	9.7	4.9	125.2	12.6	24.05	49.5404	1.88778	79.9881	-1.00367	1
27386338	15192069	32033384	1	1	2.65	1	86.5144	1	101.2	0	2.64792	0	30	69.8182	100.625	20.2727	0	0	14	24	32	256	14.9	7.7	98	11.9	27.9	78.7588	0.93096	274.985	0.876179	4
27391782	17444849	32891163	1	1	43.51	0	70.6644	0	38.7	0	44.2493	0	30	65.36	84.1667	18.52	0	0	5	70	46	292.5	12.85	7.9	96.3333	11.25	30.95	73.4722	1.0344	282.773	0.951255	4
27409759	17611134	32014367	1	1	6.73	0	83.5718	1	56	0	6.79514	0	30	83.76	85.04	18.8	0	0	10	29	34	348.5	11.3	16.9	113.75	11.95	23.65	66.6969	1.91364	182.114	-0.0191361	3
27421910	13481556	37640529	1	1	1.61	0	85.2027	1	72.9	0	2.71875	0	30	77.4444	80.3333	16.7857	0	0	15	17	24	176	11.7	5.2	99	11.5	28.5	82.1677	2.04294	86.1504	-0.944259	1
27439137	19672845	38983514	1	1	8.94	0	89.8606	1	38.3	0	16.8125	1	30	62.5333	71.1333	22.9219	0	0	9	51	40	270	10.6	13.2	95	12.3	22.55	81.3885	0.67236	401.571	2.09651	4
27452576	19259286	39918079	1	1	1.78	0	83.4189	1	59.6	0	1.74167	0	30	85.8261	75.45	18.1739	1	0	14	27	33	190.5	13.95	7.1	128.5	11.1	31.85	97.2541	2.30154	82.7707	-0.976841	1
27463699	16893981	36321736	1	1	2.89	0	77.5756	0	85.1	1	2.1	1	30	70.7174	77.9333	19.1889	0	1	14	45	42	217.5	8.65	13.8	249.778	15.1	29.9	77.5356	0.98268	221.333	0.358958	3
27493152	17908924	39178794	1	1	1.26	1	72.3353	1	69.6333	0	9.05139	1	30	73.9643	90.6071	25.9643	0	0	13	28	28	197	13.15	8.45	131.2	12.55	28.05	115.981	2.3274	84.6438	-0.958783	1
27495970	12717248	35059449	1	1	2.96	0	60.1961	1	91.25	0	8.11181	0	30	84.6667	102.113	19.0833	1	1	15	28	29	218	16.05	9.05	311.312	9.4	32.3	62.5136	1.21542	179.362	-0.0456646	3
27499520	18141825	36971491	1	1	3.46	1	69.8435	1	145.4	0	5.67222	0	30	80.9643	99.0741	17.1786	1	0	13	31	20	159	14.55	11.65	114.8	16.55	32.45	77.0534	1.293	122.97	-0.589305	2
27501237	19973027	37922957	1	1	2.1	0	79.9495	1	62.4	0	5.81806	0	30	85.2308	90.6957	21.9615	1	0	9	31	32	177.5	14.85	9.55	108.333	11.3	31.5	77.1184	1.06026	167.412	-0.160868	3
27502118	11856675	34386243	1	1	2.81	1	55.4897	1	80.5	0	10.6604	0	30	70.963	104.577	16.75	1	0	6	64	31	150.5	12.25	9.05	157	12.8	23.6	51.7044	1.26714	118.771	-0.62978	1
27511351	16678140	38675535	1	1	14.07	0	54.0593	0	76.7	0	26.8896	0	30	93.8667	86.2812	20.7206	1	0	6	79	38	440.5	12.95	16.5	128.5	12.65	26.9	105.107	1.26714	347.633	1.57654	4
27536715	15642792	37186192	1	1	3.8	1	80.0431	1	86	0	17.8021	0	30	48.36	70.75	16.88	1	0	12	68	61	178	10.95	10.85	92.5	10.55	24.25	105.179	2.17224	81.9431	-0.984819	1
27550181	13358833	30867628	1	1	11.7	1	65.8209	0	83.4	1	14.2	1	30	126.273	85.0435	22.8261	0	0	8	93	43	153.5	13.25	11.3	136	36.95	37.9	26.0544	1.11198	138.042	-0.444004	2
27554737	11404623	39863291	1	1	7.32	1	81.8015	1	95	0	8.09444	1	30	84.7727	88.1667	15.9545	0	0	8	54	73	157	10.6	25.4	110.429	12.7	24.7	97.2189	1.4223	110.385	-0.710632	1
27557885	18016578	38171799	1	1	3.61	0	74.5371	1	84.4	0	9.51042	1	30	73.8421	90.2353	17.7895	1	1	15	30	36	58	12	8.1	266	12.9		84.1584	1.293	44.8569	-1.34234	1
27571307	14241731	33227758	1	1	10.76	1	57.185	0	83.2	0	28.1562	0	30	90.4615	70.4138	16.0185	0	1	8	81	46	177.5	10.65	11.75	143.286	13.9	31	7	1.6809	105.598	-0.756775	1
27573251	16100569	32339999	1	1	3.24	1	48.7438	0	94	0	10.1819	0	30	68.12	94.0435	17.5909	1	1	14	17	17	286.5	16.1	12.4	173	12.2	32.8	99.3952	0.93096	307.747	1.19202	4
27573977	12114576	33913781	1	1	11.64	0	44.0271	0	79.8	0	18.8486	0	30	87.3704	90.8519	15.6852	1	0	7	30	15	266.5	8.25	6.4	120.667	10.6	24.5	131.887	0.82752	322.047	1.32987	4
27576683	17297367	36606248	1	1	5.8	0	62.5279	0	80	0	5.78403	0	30	78.5263	109.579	17.3158	1	1	13	16	25	250	13.9	7.5	111	13	27.3	86.847	0.74994	333.36	1.43894	4
27596382	16599723	31397869	1	1	6.79	1	69.7962	1	99	0	12.6993	0	30	84.48	98.48	22.4615	1	0	13	25	20	174	15.6	11.5	163.667	12.45	31	100.021	1.21542	143.16	-0.394661	2
27598640	19738567	36431042	1	1	4.87	1	41.3522	0	115	0	18.8507	0	30	79.8108	115.278	22.2162	1	1	10	31	22	195.5	14.8	6	126.25	20.3	54.5	84.6325	2.01708	96.9223	-0.840414	1
27599397	13785397	35132290	1	1	11.77	1	81.0135	0	71	0	22.5944	0	30	75.5	102.037	21.2692	1	0	7	44	31	189	13.3	8.7	102.6	11.9	27.3	104.953	1.65504	114.197	-0.673882	1
27603277	11521153	34351103	1	1	2.57	0	62.6926	0	75	0	20.7847	0	30	83.9032	97.8387	18.8387	0	1	11	43	27	183.5	13.6	15.4	152	12.4	27.7	70.2187	1.00854	181.946	-0.0207508	3
27630860	10349095	32312353	1	1	2.92	0	73.1911	0	46.5	0	13.6833	0	30	78.7692	96.5769	15.7857	1	0	8	43	35	279.5	13.05	11.75	147	12.55	22.7	99.558	1.5516	180.137	-0.0381955	3
27632001	13302379	33372039	1	1	2.65	1	67.334	0	98.4	0	7.65764	0	30	80.8462	87.9815	17.7308	1	1	14	14	20	147.5	13.5	6.45	211.941	13.85	26.95	56.879	2.40498	61.3311	-1.18353	1
27637223	15992530	34588927	1	1	1.07	1	60.6288	0	96.3	0	2.02778	0	30	69.2	81.4412	17.6857	1	0	15	36	20	190	14.25	9.85	140.333	13.9	23	70.6378	0.85338	222.644	0.371593	4
27648116	18716059	36196170	1	1	1.81	1	85.35	1	77	0	5.87083	0	30	60.6538	75.6667	16.0769	0	1	14	25	26	219	12.1	6.9	137.75	0	0	89.9119	1.34472	162.859	-0.204757	2
27666080	10099497	30351720	1	1	1.59	1	83.1584	1	79	0	4.46458	0	30	59	86.9615	20.9231	1	0	11	35	31	232.5	14.1	7.05	92	11.25	40.65	96.9331	1.4223	163.468	-0.198891	2
27667946	12790735	33618673	1	1	8.56	1	74.14	1	95.9	1	7.8	1	30	64.1622	75.973	23.2949	1	0	8	50	35	180.5	11.8	15.5	166.714	12.95	29.75	61.4769	0.5172	348.995	1.58966	4
27682737	14589963	37915168	1	1	15.2	1	56.6462	0	65	0	78.4535	0	30	97.5667	120.677	22.8214	0	0	9	50	21	170.5	14.3	7.75	128.667	12.85	29.45	84.9612	0.9051	188.377	0.0412445	3
27683014	17734862	34448763	1	1	14.7	1	55.3776	0	77.9	1	16	1	30	75.3333	82.0833	19.3462	1	0	3	69	22	149	13.9	8.05	99.25	11.15	25.4	75.8408	1.1637	128.04	-0.540428	2
27683590	18901607	36397732	1	1	3.02	1	85.2172	1	90.4333	1	2.9	1	30	80.2	68.2857	17.5429	1	0	4	70	35	233	11.8	14.45	276	13.7	31.6	52.1377	1.1637	200.223	0.155449	3
27685536	12724083	38413909	1	1	9.88	0	52.0117	0	60.8667	0	12.4382	0	30	116.692	100.552	21.8226	0	0	14	56	30	311	12.75	15.85	164.6	15.25	24.85	89.7573	0.87924	353.715	1.63516	4
27686072	11606476	35843290	1	1	4.92	1	51.5505	0	93.3	0	5.64097	0	30	91.8182	87.5455	19.5652	1	0	14	20	22	183	14	9.65	94	10.1	25.35	113.798	2.17224	84.2448	-0.962629	1
27698909	18212122	39326255	1	1	3.14	1	57.2259	1	206.7	0	10.0375	0	30	72.8333	84.96	20.0417	1	0	14	15	17	183.5	13.6	7.2	120	13.15	29.7	131.698	0.87924	208.703	0.237195	3
27727889	14763857	33713029	1	1	9.55	1	51.651	0	89.3	0	9.59306	0	30	75.72	93.375	16.7083	0	0	14	18	24	196	14.5	6.7	152.667	11.3	34.5	123.189	1.06026	184.86	0.00734261	3
27744357	18753260	36372383	1	1	12.86	0	84.8376	1	89	0	23.8028	0	30	74.28	83.9231	21.56	1	0	10	55	44	267	9.1	13.25	134.4	11.5	62.5	47.409	1.88778	141.436	-0.411285	2
27772005	19658244	39777783	1	1	6.38	1	68.5485	1	107.9	0	7.47014	0	30	70.75	117.786	12.8438	0	1	14	36	28	195	12.2	8.35	125.333	11.75	44.95	39.7547	0.56892	342.755	1.52951	4
27800240	19566002	36495073	1	1	2.58	0	61.5889	1	63	0	15.5042	0	30	61.1333	89.7857	16.2	0	0	14	16	24	317	13.3	13.8	96	11.7	27.5	102.682	1.49988	211.35	0.262716	3
27807956	17666918	34971967	1	1	4.75	0	58.7274	1	81.5	0	4.78681	0	30	88.8889	100.19	18.0741	1	0	11	61	36	212	14	10.4	120.5	13	27.1	125.258	1.4223	149.054	-0.337841	2
27817960	16685952	35525074	1	1	10.32	0	74.4865	1	55	0	11.9681	0	30	60.8462	77.625	16.4138	0	0	11	27	36	145	10.8	3.9	104.333	12.3	23.65	133.646	1.18956	121.894	-0.599679	2
27823460	16741132	30699859	1	1	7.62	1	69.5881	1	90.6	0	42.8021	0	30	54.6061	81.6216	13.6324	1	1	9	52	32	179	13.2	10.95	192.667	11.3	29.95	127.167	1.06026	168.827	-0.147229	3
27827435	12831677	33103871	1	1	18.12	0	72.1986	0	86	0	18.1458	0	30	76.12	94.75	15.9615	0	1	6	93	57	277	9.6	10.7	209.143	15.05	24.45	14.1953	1.13784	243.444	0.572109	4
27840274	17069665	36200629	1	1	11.34	0	83.3247	0	77	0	17.0889	0	30	94.6667	94.2333	18.7742	1	1	9	39	35	256	10.3	7.75	123.667	13.1	31.9	97.2738	1.26714	202.03	0.172863	3
27850692	17044572	39575123	1	1	6.17	1	55.5567	0	105	1	5.5	1	30	69.6122	97.5714	21.88	1	0	4	94	54	201.5	12.7	10.5	147.889	11.05	30.8	61.6771	2.0688	97.3995	-0.835814	1
27871613	13683481	30327931	1	1	1.44	0	72.0466	1	116.7	0	7.51736	0	30	69.04	69.4583	13.76	1	0	15	44	40	380	11.65	9.8	111.8	18.25	33.55	23.0028	1.18956	319.446	1.3048	4
27942146	15724642	33343347	1	1	1.81	0	48.3642	1	225	0	5.67778	0	30	77.75	89.12	25.4167	1	0	15	18	20	244	14.05	14.2	102.2	11.65	26.9	84.3786	1.4223	171.553	-0.120944	3
27946441	12758544	34347524	1	1	9.75	0	67.6872	1	99.8	0	13.6569	0	30	61.9231	74.72	18.5769	1	1	14	38	26	243	12.5	10.5	160.75	12.6	28.8	152.924	1.08612	223.732	0.382082	4
27958235	16488666	37111851	1	1	3.77	1	59.501	0	84.1	0	3.75347	0	30	81.8636	101.062	16.5909	1	0	14	33	24	272	16.1	10.55	98	13.3	30.7	95.9098	1.06026	256.541	0.698371	4
27965592	14732303	39551826	1	1	9.15	1	77.7327	0	87.2	0	14.1243	0	30	81.1154	95.0588	22.0385	0	1	11	20	24	107.5	11.75	11.9	158.429	14.55	26.5	105.732	1.1637	92.3778	-0.884225	1
27966119	19532680	39307350	1	1	1.18	0	78.3047	1	74.4	0	9.43819	0	30	61.7692	98.04	15.2692	0	0	14	23	26	206	15.05	7.8	97.5	12.5	30.9	45.8217	1.99122	103.454	-0.777444	1
27997577	16078400	38739654	1	1	1.89	0	72.6867	1	51.5	0	4.88472	0	30	87.2917	77.3043	19.5	1	0	15	27	30	435	12.3	10	114	12.8	33.7	134.232	1.8102	240.305	0.54185	4
28009874	10920859	31834871	1	1	4.95	0	71.3667	1	64.7	0	9.92917	0	30	95.2632	92.9231	21.2105	1	0	13	28	30	266	12	6.7	115.4	12.4	33.6	120.962	1.60332	165.906	-0.175387	2
28010724	11323895	36416228	1	1	8.7	1	55.6357	1	156	0	16.3215	0	30	58.8462	80.9167	19.3846	1	1	14	27	19	229.5	14.4	13.1	177.4	11	32.3	90.8048	0.74994	306.024	1.17541	4
28017613	14792353	32421358	1	1	1.32	1	75.8194	0	72	0	3.10278	0	30	63.0833	87.125	14.5833	1	0	14	28	24	160.5	13.15	7	105.2	14.4	25.3	67.8666	1.44816	110.83	-0.706335	1
28038510	15266329	33935894	1	1	2.26	1	65.3528	1	88.4	0	6.89514	0	30	87.0769	81.1923	19.1154	1	1	13	27	32	254.5	11.8	17.2	121.5	11.4	27.5	101.205	1.65504	153.773	-0.292354	2
28038805	12788238	36007736	1	1	3.85	1	85.3423	1	107.6	0	8.73264	0	30	83.8378	86.5714	19.5135	0	1	13	33	37	189.5	11.6	10.8	138	14.35	32	89.9134	0.9051	209.369	0.243617	3
28062791	18187258	30264397	1	1	1.22	1	82.5406	0	89	0	4.03403	0	30	73.9231	98.5192	26.1538	0	0	14	23	26	179	14.95	10.1	126	31.75	37.25	84.6143	1.60332	111.643	-0.698497	1
28083361	12725137	34518371	1	1	1.67	0	89.4248	1	56.8	0	5.48611	1	30	93.3846	79.4783	21.3462	1	0	10	35	35	311	13.6	13.4	119.5	10.9	23.7	145.487	1.8102	171.804	-0.118523	3
28087439	16012048	39108974	1	1	5.88	1	76.076	1	92	0	12.659	0	30	103.423	93.2083	16.9615	1	0	8	38	36	190.5	13.95	10.05	127.25	11.4	31.9	91.7824	1.47402	129.238	-0.528874	2
28110747	16620966	39169704	1	1	1.72	0	79.2957	1	84.1	0	3.69167	0	30	74.2308	78.92	15.6538	1	0	12	32	34	224	12.6	12.95	139.5	11.45	27.55	148.652	1.47402	151.965	-0.309777	2
28111637	11782777	34997386	1	1	2.02	0	85.2586	1	63.1	0	2.05	0	30	72.7727	79.8667	16.5455	1	0	14	30	26	179.5	10.45	6.9	132	11.65	35.7	76.236	1.70676	105.17	-0.760902	1
28130950	19046390	35559215	1	1	2.8	1	73.9277	1	72.1	0	8.90833	0	30	82.5476	102.553	18.8095	1	0	11	34	28	183	13.4	9	148.667	11.7	23.9	92.2542	1.39644	131.048	-0.511433	2
28133399	18275181	36878966	1	1	3.17	1	68.1718	0	180	0	6.99444	0	30	73.2727	76.0952	23.2857	1	0	13	39	35	300.5	12.05	10.75	108.8	13.3	27.85	59.4589	1.08612	276.673	0.892452	4
28134441	15488719	36021185	1	1	1.16	0	63.6861	0	72.8	0	2.14375	0	30	53	76.1562	17.3636	0	0	13	36	33	225.5	12.7	8.55	116.25	11.3	30.75	93.738	1.31886	170.981	-0.126459	3
28136755	18908226	32712399	1	1	4.69	0	72.5618	1	101.4	0	4.72083	0	30	85.25	102.7	16.5882	1	0	14	26	26	274	12.75	12.45	84	12.65	31.45	109.261	1.21542	225.436	0.398512	4
28147550	15221002	38315860	1	1	15.6	1	57.4847	0	96.55	0	44.5063	0	30	82.5769	96.3333	18.6786	1	1	10	68	28	193	13.55	14.45	166.357	11.4	23.7	61.3016	1.83606	105.116	-0.761419	1
28161690	12564657	32390605	1	1	26.05	1	60.4372	0	74.2	0	38.1146	0	30	82.84	91	14.7692	1	0	5	63	53	233.5	13.65	13.6	124.333	12	24.25	83.9817	1.21542	192.115	0.0772773	3
28211633	15512160	36917963	1	1	9.51	0	78.0305	1	60	1	16.9	1	30	90.6087	91.3261	15.5417	0	0	4	71	33	221	10.3	8.4	139.833	12.5	23.3	119.045	1.78434	123.855	-0.580769	2
28221265	14530210	32651214	1	1	3.97	1	85.3939	0	88.3	1	4	1	30	94.7391	85.0435	20.7391	1	1	7	49	47	220	14.3	17.25	155.667	13.8	32.2	63.0381	0.6465	340.294	1.50578	4
28233562	13720005	39082563	1	1	1.01	0	88.4262	1	50.5	1	1.3	1	30	75.1818	93.7273	17.6818	1	0	9	33	31	235	11.2	9.95	127.2	15.1	29.9	116.41	1.52574	154.024	-0.289935	2
28241665	12306124	32382936	1	1	2.82	1	69.8333	1	78.6	0	2.7875	0	30	66.9583	91.2	15.35	0	0	14	29	20	154	12.4	6	137	12.5	25.2	81.8372	1.08612	141.789	-0.40788	2
28331848	13816856	32851030	1	1	3.17	0	60.3215	1	55.3	0	20.1958	0	30	67.2	84.5833	22.24	1	1	12	24	30	152	11.05	10.25	114	17.15	26.7	177.786	1.39644	108.848	-0.725443	1
28339796	16487527	39595761	1	1	3.84	0	78.4477	1	69	0	4.00833	1	30	95.2083	80.8	20.75	1	0	10	44	27	191.5	10.9	10.8	154.333	11.7	27.5	98.3296	2.17224	88.1578	-0.924906	1
28345261	16478284	35415562	1	1	3.38	1	71.5477	1	117.9	0	3.65625	0	30	77.125	85.0435	15.7917	1	0	14	26	28	269	14	13.5	99.6667	11.8	28.7	72.4414	0.85338	315.217	1.26403	4
28363037	11568686	38000338	1	1	18.52	0	61.9396	1	118.3	0	22.3007	0	30	84.96	91.28	19.463	1	0	6	69	29	314	13	16.4	175.2	12.6	25.6	102.577	1.1637	269.829	0.826473	4
28388713	16356747	36146063	1	1	5.07	1	72.1576	1	73.5	0	18.9243	0	30	66.875	98.9688	19.8438	1	0	12	31	32	176	13.2	6.8	126.5	12.4	26.5	107.15	1.31886	133.449	-0.488286	2
28395761	19299317	39126825	1	1	5.66	1	75.534	1	65.7	0	16.6215	0	30	96.0741	118.962	24	1	0	12	50	38	219.5	13.55	16.35	115	11.6	25.4	85.9686	1.57746	139.148	-0.433344	2
28415039	16489178	32819260	1	1	4.88	0	63.5962	0	80.15	1	4.2	1	30	67.76	84.12	21.6607	1	0	5	60	56	106	11.95	4.65	129	15.7	26.35	111.871	1.11198	95.3255	-0.855808	1
28423594	18305318	31478201	1	1	1.74	0	46.5393	0	79	0	5.72569	0	30	80.6486	93.1892	15.9189	1	0	11	29	23	177	11.6	4.4	92.6667	12.9	33.1	79.1754	1.293	136.891	-0.455101	2
28430439	14618657	34665975	1	1	7.58	0	64.6655	0	59.1	0	9.72083	0	30	102.394	100.75	18.7077	1	0	13	24	22	173.5	14.7	10.55	116.2	11.45	29.9	137.072	1.52574	113.715	-0.678523	1
28457960	14114995	35936173	1	1	2.07	0	85.5474	1	56	0	2.64028	1	30	94.8667	72.1071	24.9	1	1	15	41	27	206	9.75	15.9	265.267	12.45	24.2	49.7841	1.4223	144.836	-0.378509	2
28472306	17548402	38865873	1	1	10.88	1	84.1774	1	72.7	0	19.8569	0	30	70.5926	81.6296	21.7037	1	1	11	55	35	182	11.75	6.1	157.25	12.35	32.9	66.6081	0.74994	242.686	0.564805	4
28480529	16793246	34393206	1	1	1.8	0	86.0403	1	51.1	0	5.48194	0	30	58.4545	79	16.8182	0	0	12	44	40	257	11.6	4.9	109.4	12.4	26.4	62.2807	1.8102	141.973	-0.406105	2
28492166	19815419	34194602	1	1	16	1	38.3255	0	81.7	0	20.8694	0	30	66.16	93.5385	19.963	1	0	12	43	15	84.5	14.55	10.05	98.3333	12.5	25.4	38.7367	1.78434	47.3564	-1.31825	1
28500800	16950153	37692086	1	1	1.92	1	83.3145	1	101	0	5.66111	0	30	72.7692	85.68	15.9615	0	1	13	39	31	348	10.65	6.95	167.667	15.65	35.5	52.3488	0.74994	464.037	2.69871	4
28510546	15731080	31121575	1	1	7.83	0	71.0242	0	54	0	9.84514	0	30	85.1538	72.6	16.6538	1	0	10	31	33	393.5	9.75	10.65	97.3333	13.4	28.7	100.095	1.293	304.331	1.15909	4
28526261	15442759	39198460	1	1	1.97	1	55.18	0	70.1	1	1.2	1	30	89.7308	81.8846	21.8793	0	0	15	37	17	210	14.35	14.35	123.857	14.6	47.3	90.9386	1.08612	193.349	0.0891749	3
28533411	10439767	33068059	1	1	1.17	0	85.5682	1	67.4	1	6.2	1	30	86	91.7708	18.3676	0	0	7	52	51	257	9.4	11.6	118.25	11.3	24.4	45.0998	2.01708	127.412	-0.546482	2
28548632	12224662	36694588	1	1	7.8	1	33.5801	1	85	0	7.86042	0	30	68.2692	102	16.2826	1	0	7	33	20	237.5	16.2	11.4	110.4	13.55	27.3	93.2974	1.00854	235.489	0.495422	4
28560294	18259298	32222708	1	1	5.05	1	79.8918	0	57.3	0	9.94792	0	30	57.1282	96.6531	16.9348	0	1	10	57	41	241	9.6	9.8	137.25	20.5	28.5	17.646	0.62064	388.309	1.96866	4
28584355	19804471	31699882	1	1	3.85	1	43.0216	1	94	0	11.816	0	30	90.3077	95.5385	17.7692	1	0	14	21	19	225	13.9	13.5	130.2	12.55	24.1	79.3468	1.57746	142.634	-0.399732	2
28598214	19737402	34407422	1	1	4.05	1	61.5737	0	68.5	0	5.83681	0	30	79.5	96.875	16.0417	0	1	8	61	33	238.5	13.2	9.85	220	12.3	31.4	50.7504	1.70676	139.738	-0.42765	2
28610180	12957477	32307249	1	1	5.75	0	86.4982	0	49.3	0	13.5597	0	30	71.7143	94.8571	13.9048	1	0	11	42	47	268	11	8.7	83.2	10.6	26.3	116.87	2.04294	131.183	-0.510123	2
28611290	12351810	36482405	1	1	4.91	1	79.9139	0	78.9	0	13.8292	0	30	96.5294	94.9286	18.8529	1	0	12	39	31	118.5	14.15	5.55	114.333	13.45	29.55	79.8856	1.78434	66.4111	-1.13455	1
28612862	13179785	39302648	1	1	2.19	0	78.9491	1	59	0	8.90625	0	30	63.08	77.8696	15.04	1	0	9	32	45	152	12.1	5.8	95	12.1	25.7	107.623	1.99122	76.3351	-1.03888	1
28621941	11730347	34829814	1	1	15.64	1	75.8461	0	90.95	0	15.6653	0	30	86.6875	78.766	18.5417	0	0	10	43	34	422	12.7	10.3	141	12.5	28.1	64.3903	0.87924	479.96	2.85222	4
28627246	11004165	31803637	1	1	1.72	1	55.8214	1	88	0	13.5632	0	30	76.5769	93.1304	21.9231	1	0	8	41	31	322	14.85	13.7	114.333	13.05	22.8	61.6247	0.87924	366.225	1.75577	4
28631021	14298401	36895398	1	1	4.23	1	48.7683	0	81.6	0	7.98472	0	30	107.167	96.6818	21.5	1	1	15	27	17	235.5	13.1	9.1	181.8	11.5	28.4	106.649	1.24128	189.724	0.0542257	3
28667500	10558762	38040576	1	1	1.02	1	76.9137	0	99	1	1.02	1	30	71.28	90.1786	16.6	0	1	15	33	46	280.5	13.45	16.5	247.333	13.2	32.7	53.1033	0.72408	387.388	1.95979	4
28694275	18357522	37699152	1	1	4.68	1	59.2051	1	75	0	4.72708	0	30	101.348	100.333	20.1818	0	1	14	23	20	169.5	15.45	12.4	165	11.4	29.25	120.215	1.293	131.09	-0.511019	2
28694316	12369417	32869310	1	1	5.25	1	55.96	1	113.5	0	8.86042	0	30	97.32	99.5833	22.2	1	1	11	43	26	220.5	13.2	12.6	189.8	14.1	28.35	80.1716	0.80166	275.054	0.876847	4
28702662	13177896	38093983	1	1	5.76	0	64.5844	1	56.8	0	16.4708	0	30	103.854	72.8438	24.3659	1	1	14	33	22	327.5	8.6	11.85	178.857	12.45	27.3	111.562	0.95682	342.28	1.52493	4
28708746	19923738	33158237	1	1	2.49	0	81.8435	1	60.1	0	8.41875	0	30	77.1268	91.8462	19.5962	1	0	13	38	50	341	14	9.4	116	12	34.9	36.5908	1.70676	199.794	0.151307	3
28723078	19004499	36600064	1	1	4.64	0	52.0765	0	92.7	0	4.6875	0	30	83.0909	93.1818	19.9545	1	1	14	32	24	347	11.15	8.35	266.667	12	27.65	127.982	0.69822	496.978	3.01628	4
28725233	10552260	36094519	1	1	4	0	74.5248	1	84.6	0	13.8063	0	30	72.9615	71.2	19.1154	0	0	15	27	28	231.5	11.55	6.6	130.75	15.15	33.4	99.2367	0.9051	255.773	0.690967	4
28728840	11571882	36281786	1	1	3.49	0	38.9969	1	110	0	3.5125	0	30	106.885	83.9583	21.88	1	0	15	26	15	188.5	12.15	8.95	88.6667	13.8	25.2	102.34	1.44816	130.165	-0.51994	2
28742913	19468485	30759847	1	1	4.9	1	75.6588	1	90	0	9.11528	0	30	51.5806	82.3448	16.1452	1	0	8	47	43	196	12.15	7.1	122.25	22.15	33	115.053	1.08612	180.459	-0.0350889	3
28750350	11002607	39110323	1	1	1.97	0	81.5638	0	54.4	0	4.60833	0	30	98.8519	81.7391	16.963	0	1	13	41	34	291	10.65	9.3	136.75	16.15	36.2	147.903	1.34472	216.402	0.311416	3
28757871	18403045	35689313	1	1	1.66	0	89.4983	0	33.45	1	3	1	30	91.0769	78.76	22.5	1	0	15	52	42	531	12.2	22	124	12.5	29.2	36.0098	1.73262	306.472	1.17973	4
28761522	14690589	31923424	1	1	2.02	0	89.2979	0	58	0	2.92986	0	30	76.8	89.25	21.84	1	0	13	20	31	221	12.95	6.25	101	13.8	32.5	61.8678	1.57746	140.099	-0.424177	2
28791306	10940589	30348892	1	1	1.46	1	85.8711	1	80	1	1.8	1	30	97.6875	77.4412	15.3857	0	0	15	50	46	118	11.6	12.45	146.4	15.9	30.95	26.1005	1.31886	89.4712	-0.912245	1
28799141	12860710	36671709	1	1	1.21	0	81.8803	0	64.3	0	12.2653	0	30	81.1481	93.3333	17.8519	1	1	7	49	53	208	12.35	8.65	114.5	14.4	34.6	76.7897	1.57746	131.858	-0.503625	2
28809123	15752959	36052524	1	1	17.94	0	75.6566	1	96.2	0	18.8444	0	30	92.4062	90.5667	18.0781	1	0	12	45	38	185	14	9.7	113.6	12.6	30.65	133.274	1.83606	100.759	-0.803424	1
28817077	16169320	34135739	1	1	8.06	1	76.7327	0	70.9	0	18.9882	0	30	81.68	81.6538	18.6552	1	0	9	36	24	228	13.25	10.75	129.8	12.55	30.45	80.4686	1.08612	209.922	0.248943	3
28831553	19353243	37397533	1	1	13.75	1	76.5256	1	71.1	0	19.5833	0	30	78.72	83.88	15.463	0	0	4	50	31	151	15.5	7.4	119	14.6	24.4	71.5745	0.87924	171.739	-0.11915	3
28844947	12134953	33355086	1	1	10.71	1	31.5286	0	108.2	0	10.7174	0	30	81.7	84.8276	20.0667	0	0	14	33	16	242	14.5	13	160.75	13.3	27	107.457	1.1637	207.957	0.230007	3
28873722	16741718	35683100	1	1	1.55	1	60.5253	0	87.9	0	7.66181	0	30	74.4615	91.9474	20.2308	1	0	14	33	20	36.5	10.55	1.6	120.833	17.35	34.75	130.383	0.31032	117.621	-0.640875	1
28886259	13215065	32531857	1	1	5.19	1	86.3468	0	53	0	5.21181	0	30	98.5882	96.1212	21.4706	0	1	13	33	28	124	11.6	6.9	162	14.1	29.6	89.7253	1.00854	122.95	-0.589497	2
28915191	11350044	33654107	1	1	1.2	0	75.4887	0	80.1	1	1.2	1	30	78.12	77	15.7037	0	0	12	31	35	210.5	10.5	8.2	202	12.55	23.35	108.49	1.24128	169.583	-0.139937	3
28919742	18266157	39495111	1	1	4.01	1	89.4046	1	79.7	0	11.0674	1	30	72	80.2857	20.0417	0	0	13	26	31	182	12.9	11.5	95	12.3	26.3	69.6091	0.85338	213.27	0.281219	3
28920315	19310368	34321962	1	1	3.33	0	52.4477	0	55	1	2.4	1	30	75.5769	89.1111	19.4074	0	0	8	59	48	148.5	9.3	18.35	152.4	14.5	24.05	97.0529	1.08612	136.725	-0.456698	2
28930950	17029756	35445556	1	1	7.14	0	86.9219	1	40.3	1	7.2	1	30	61.88	68.24	22.0536	1	0	15	34	39	288.5	8.65	16.65	160.6	16.45	24.2	70.7988	1.65504	174.316	-0.0943084	3
28936888	12767250	37293181	1	1	4.31	1	85.2492	1	72	1	3	1	30	84.0417	71.4783	23.1087	1	0	6	65	39	245.5	14.25	12.05	136.6	12	29.65	112.621	1.4223	172.608	-0.110777	3
28960149	14344593	37707170	1	1	12.13	1	46.5793	0	118	0	19.1424	0	30	72.9167	87.4118	20.1622	0	0	3	83	15	191	14.45	12.55	141.25	13.95	28.65	107.53	2.24982	84.8957	-0.956355	1
28962989	17592668	39950623	1	1	5.44	0	88.5558	1	67.5	0	16.7444	1	30	86.7857	102.296	18.0357	0	0	10	52	42	204	9.85	8.6	133.8	15.2	26.55	66.0089	2.89632	70.4342	-1.09577	1
28990968	16760225	31538281	1	1	4.26	1	84.2533	1	60.2	0	9.26875	0	30	78.625	85.6522	17.0833	1	0	13	33	36	250.5	12.5	8.65	96.3333	11.45	29.35	70.3525	1.66797	150.183	-0.326964	2
29003002	18622525	38312866	1	1	12	0	73.9223	0	116.4	0	22.8125	0	30	104.458	82.9375	21.6667	1	0	10	43	32	240.5	13.25	9.5	138.4	13	28.95	91.2701	1.52574	157.628	-0.255183	2
29026255	18020416	34945438	1	1	7.02	1	56.9383	1	94.7	0	8.92431	0	30	110.192	113.24	18.1923	1	0	8	45	24	211	15.3	14	135.2	11.2	27.85	90.4294	1.13784	185.439	0.0129221	3
29042699	18964843	30839223	1	1	2.03	1	67.0488	0	65.5	0	5.71875	0	30	66.5333	85.1754	17.8983	1	1	14	19	25	231.5	13.35	16.95	162.714	10.65	28.75	93.8812	0.80166	288.776	1.00913	4
29048251	17879393	30056650	1	1	2.53	0	74.1889	1	94	0	2.57986	0	30	69.1875	84.9286	17.1875	0	0	14	16	23	205	14.25	6	97	12.7	32.15	84.229	1.70676	120.111	-0.616869	2
29066951	13833399	33505229	1	1	2.66	1	62.9005	0	76.2	0	2.66181	0	30	82.8636	108	19.5714	1	0	15	29	29	217	14.9	10.35	106.667	11.3	27	109.816	1.60332	135.344	-0.470012	2
29087925	13525615	31574162	1	1	18.6	0	86.2239	0	79.8	0	34.016	0	30	80	90.72	17.6	0	1	6	62	30	149	10.4	11.2	164.667	12.1	28.4	45.0383	2.22396	66.9976	-1.1289	1
29093042	18855020	33028896	1	1	5.9	0	40.2672	0	79	0	5.89653	0	30	69.3043	97.8636	18.2609	0	0	14	29	20	259.5	10.4	8.35	122.75	10.35	28.9	121.407	1.39644	185.83	0.0166877	3
29104848	11139266	35543833	1	1	3.53	0	46.6745	1	73.45	0	7.35417	0	30	71.4	91	18.44	1	0	12	29	28	218.5	14.15	8	102.5	11.85	29.25	145.309	2.87046	76.1202	-1.04095	1
29157013	10056176	35322747	1	1	2.29	1	47.4378	0	75.4	0	2.77431	0	30	79.6957	90.7143	17.9545	1	0	15	17	24	216.5	14.2	7.7	96.2	11.85	25.6	107.179	1.39644	155.037	-0.280165	2
29166615	14207283	32344308	1	1	21.9	0	55.3169	0	70	0	39.6736	0	30	80.2	83.129	19.4259	1	1	3	75	56	162.5	12.65	11.65	226.429	11.2	29	140.957	1.39644	116.367	-0.652956	1
29194347	12815692	32438165	1	1	3.84	0	81.8927	1	84.6	0	38.4764	0	30	82.4872	84.4468	19.8718	1	0	8	38	37	160	11.9	10.7	131.2			82.7525	1.34472	118.984	-0.627732	1
29205107	11352418	30488892	1	1	2.69	0	75.4518	1	43.3	0	13.5542	0	30	85.7037	83.4	16.2593	1	0	13	48	48	225	11.35	8.55	156	10.9	22.85	67.9284	2.27568	98.8715	-0.821622	1
29212822	15280804	35922969	1	1	14.75	1	60.1366	0	120	1	14.1	1	30	71.12	73.75	15.88	1	1	15	32	32	176	15.55	13.6	244.947	11.1	25.35	74.7298	1.26714	138.895	-0.435776	2
29213277	17844313	32935619	1	1	1.24	0	87.9133	1	62.7	0	3.89931	0	30	82.5	85.9583	26.8333	1	0	14	32	34	184	13.6	6	113.667			44.8821	1.60332	114.762	-0.668433	1
29218445	14286383	36044529	1	1	2.45	1	60.3377	1	122	0	11.9979	0	30	57.6522	96.087	17.6087	0	0	15	22	20	261	12.35	10.65	96	11.7	28.95	79.0979	0.98268	265.6	0.785706	4
29219603	12796402	34466274	1	1	3.05	0	81.3768	0	93.7	0	51.0312	0	30	82.4118	76.7419	23.5882	0	1	14	24	40	518	7.55	9.45	118.6	11.5	27.9	131.546	1.11198	465.836	2.71605	4
29224083	17789072	39047400	1	1	9.86	0	76.7666	1	125	0	14.8049	0	30	103.923	92.3077	17.3846	0	0	14	22	28	149.5	13.4	10.65	144.25	18.85	37.55	77.6813	1.75848	85.0166	-0.955189	1
29256980	13240185	33126461	1	1	5.36	1	67.2036	1	93.2	0	36.2382	0	30	91.1167	75.4655	21.4746	0	1	13	54	43	190.5	11.85	11.5	266	11.8	34	100.701	1.06026	179.673	-0.042666	3
29262262	18897973	31594863	1	1	2.67	0	85.4786	1	58.5	0	2.99028	1	30	77.4138	85.0714	17.5172	0	0	9	52	41	269	10.8	14.2	108.333	12	27.5	55.435	2.586	104.022	-0.771973	1
29272222	13992480	33599215	1	1	2.62	0	84.4155	1	76.2	0	8.37778	0	30	96.8846	88.8333	18.9615	1	1	11	51	33	189.5	14.65	7.1	146.5	32.6	31.5	49.9029	1.31886	143.685	-0.389606	2
29278274	14863235	31061649	1	1	10.68	1	81.917	1	85	0	13.8167	0	30	86.7037	87.8462	17.7037	1	1	7	45	43	127	8.45	7.6	199.5	20.95	58.25	84.7292	0.85338	148.82	-0.3401	2
29279704	17322345	32725547	1	1	15.02	0	63.5222	0	63.6	0	44.0639	0	30	75.697	81.4625	17.125	0	0	9	41	45	216	12.25	11.75	86.3333	13.05	26.15	102.115	1.57746	136.929	-0.454734	2
29279756	15774199	32452165	1	1	19.59	0	61.572	1	85.4	0	19.5819	0	30	84.1136	90.1892	17.4889	0	1	9	81	34	131.5	12.55	7.35	183.091	11.7	28.1	155.538	0.98268	133.818	-0.484728	2
29295797	10340598	30441673	1	1	14.64	1	72.7585	1	80.95	0	14.7319	0	30	99.6296	81.931	17.1852	1	0	6	53	35	167.5	13.45	12.35	170.8	11.95	25.7	99.2791	1.47402	113.635	-0.679299	1
29305168	12424554	32608984	1	1	9.95	0	87.5811	0	72.5	0	15.1514	1	30	59.2424	97.0909	19.4429	0	1	7	71	39	176.5	12.75	8.55	106.571	24.95	34.15	55.1944	1.47402	119.741	-0.620437	2
29306595	12854615	38198377	1	1	10.99	1	81.6405	0	95.5	1	10.1	1	30	67.1154	101.167	18.7222	1	0	6	60	40	146.5	12.25	7.45	130.143	15.45	29.9	63.5473	0.85338	171.67	-0.119814	3
29307946	19873140	37642434	1	1	15.61	0	59.7416	0	73	0	27.6368	0	30	83.9231	91.2692	15.0769	1	0	8	39	27	380.5	14.55	9	113.667	11.7	23.25	94.8169	1.44816	262.747	0.758202	4
29309659	17417527	31068918	1	1	1.93	1	79.1011	1	80.6	0	6.69028	0	30	62.3438	86.4615	16	0	0	14	18	24	153	11.4	6.4	107.5	16.35	24.8	85.2614	1.88778	81.0476	-0.993452	1
29311193	17962961	30778904	1	1	3.74	0	29.0822	1	109.4	0	3.64583	0	30	97.2917	99.5217	20.875	0	0	15	18	9	222	12.35	9.6	96	12.8	31.4	177.888	1.37058	161.975	-0.213279	2
29313548	12091391	34342494	1	1	2.48	1	86.3372	1	76	1	2.8	1	30	65.0645	81.8966	18.6719	1	0	9	43	37	153.5	12	10.2	124.8	12.55	23.65	122.351	1.62918	94.2192	-0.866473	1
29336424	18769342	38238834	1	1	2.63	0	62.0111	0	74.2	0	27.7194	0	30	101.472	95.7353	22.4737	1	0	10	51	34	201.5	13.25	8.25	121.6	11.55	28.7	55.5792	0.95682	210.593	0.25542	3
29340430	17077339	30810001	1	1	1.69	0	62.55	0	68.5	0	10.8396	0	30	75.875	93.2917	20.875	1	0	14	21	31	154	11.6	5.5	126.75	13.9	31.8	102.398	1.00854	152.696	-0.302734	2
29380496	13073519	34874084	1	1	3.33	0	84.1204	1	63.35	1	3	1	30	85.6471	79.0882	22.5882	1	1	6	66	42	174	12.1	14.3	252.167	10.65	28.3	106.408	1.37058	126.954	-0.550901	2
29387097	12604800	37410681	1	1	3.02	1	68.114	0	92.7	0	3.03264	0	30	62.2778	88.5789	17.1111	1	0	14	23	24	223	13.7	8.3	112.8	11.65	27.3	100.458	1.65504	134.74	-0.475837	2
29390138	10542486	34982826	1	1	8.96	0	82.8532	0	58.3	0	8.96667	1	30	75.4	78.6	17.8462	0	0	8	38	44	129.5	12.5	10.6	116.75	11.95	24.9	76.6275	3.02562	42.8011	-1.36216	1
29393411	19341663	32323173	1	1	7.68	0	89.2158	1	81.3	0	15.8736	1	30	86.375	88.3478	25.0833	0	1	8	59	33	125	10.8	10.75	258.333	14.1	20.4	61.878	0.69822	179.027	-0.048896	3
29407881	14404921	33986675	1	1	1.79	1	74.9832	1	68.3	0	4.49444	0	30	78.16	92.8	16.76	1	0	14	16	28	215	15.4	6.8	110.4	11.5	29.95	106.416	1.47402	145.86	-0.368639	2
29418351	12983076	33013635	1	1	1.6	0	69.5719	1	84	0	3.75833	0	30	69.6852	90.0833	15.8519	1	1	15	24	20	301.5	13.05	10.05	133	11.65	26.95	79.0618	1.293	233.179	0.47315	4
29418705	13161399	33274462	1	1	7.03	0	40.4234	0	88.5	0	8.94167	0	30	77.8438	89	20.8462	1	1	12	37	20	232	11.95	9.8	138	12	28.1	101.684	1.1637	199.364	0.147165	3
29427222	11751983	32129105	1	1	9.95	1	62.1049	0	80	0	16.4521	0	30	95	96.2667	14.3462	1	1	13	43	28	282	13.4	11.7	213.5	12.3	25.6	46.7934	1.34472	209.709	0.246894	3
29481394	17814335	31837341	1	1	2.65	1	49.2678	0	136.9	0	2.80417	0	30	76.0857	88.2903	18.1143	1	1	15	24	19	331	15.2	16.8	206.2	11.9	29.2	135.275	1.293	255.994	0.693097	4
29482617	19669736	35453507	1	1	2.79	1	75.9171	0	99.5	0	9.69514	0	30	76.1471	114.394	18.3824	0	0	15	34	35	144	18	11.2	107.2	12.3	31.3	80.6227	1.37058	105.065	-0.761915	1
29483843	15789800	34633262	1	1	12.54	1	59.8626	0	62.3	0	16.5472	0	30	74.04	75.8261	19.42	1	1	6	72	23	175	10.35	16.55	169.684	12.35	29.75	79.2099	1.13784	153.8	-0.292089	2
29484291	16852352	37716394	1	1	10.48	1	33.6905	1	122.2	0	13.4563	0	30	80.4231	81.52	16	0	0	14	21	12	233	14.65	11.6	100	12.9	23.45	93.2426	0.93096	250.279	0.638007	4
29494861	19125488	37642118	1	1	8.3	1	66.5645	1	133.9	1	9.8	1	30	86.5	78.1304	20.42	1	0	8	43	32	152.5	13.8	13.25	130.4	12.6	27.25	82.5425	1.0344	147.428	-0.353515	2
29498760	18904731	31014875	1	1	3.67	1	69.6266	0	67.7	0	5.88125	0	30	72.2	81.1364	17.04	1	1	14	17	24	147	13.25	7.3	158	11.55	28.4	127.154	2.17224	67.6721	-1.1224	1
29509524	19462390	33846654	1	1	8.42	1	82.8147	1	75.2	0	8.42292	0	30	87.2195	105.25	17.7805	0	1	14	32	28	132	11.75	11.15	147.5	17.8	32.3	66.803	1.39644	94.5261	-0.863514	1
29510466	18175760	38294718	1	1	3.01	0	73.4233	0	69.2	0	12.1889	0	30	67.4815	70.9872	17.3621	0	1	9	70	32	215.5	10.3	8.1	176	11.55	29.5	38.8494	1.91364	112.613	-0.689153	1
29515021	17931543	34281186	1	1	8.81	1	64.727	0	93.9	0	8.8125	0	30	66.9048	106.941	21.0952	0	0	10	38	25	346.5	13.3	14.55	119.167	12.4	35	73.7522	1.78434	194.189	0.097279	3
29515950	13884781	34122819	1	1	5.77	1	71.9055	0	102.2	0	7.98125	0	30	64.8148	79.8261	18.8929	1	0	9	42	29	144	11.7	6.3	97	14.2	23.35	107.217	1.00854	142.781	-0.398322	2
29516825	19953782	35192106	1	1	3.84	1	85.9525	1	58.1	0	3.77708	0	30	64	91.1905	15.3636	1	0	14	28	42	186	12.2	6.5	83	11.95	36.35	84.003	1.65504	112.384	-0.691357	1
29535614	11689924	32919777	1	1	1.05	0	45.9986	1	73.4	0	1.94306	0	30	73.7391	73.7727	13.6957	0	0	14	23	24	331.5	12.7	3.6	109.5	11.9	26.6	118.549	1.49988	221.018	0.355914	3
29540743	10123036	35987620	1	1	1.57	1	61.4301	1	95.4	0	13.6444	0	30	81.7407	104.37	26.5357	1	0	8	47	33	219	14.7	10.6	149.2	12.6	24.6	95.3636	1.21542	180.185	-0.0377328	3
29551755	18980366	33824265	1	1	3.26	0	83.5788	1	95	0	4.25625	0	30	73.7826	85.4667	15.5217	1	0	15	28	30	164.5	11.75	4.5	112	10.75	28.5	82.4512	1.86192	88.3497	-0.923057	1
29555476	18917324	36377408	1	1	2.06	0	70.5904	0	79.8667	0	3.94444	0	30	80.04	93.28	17.52	1	1	13	33	27	228	8.95	8.9	150	10.95	25.45	60.7564	1.6809	135.642	-0.467145	2
29555617	14066721	31999472	1	1	9.87	0	76.0161	0	48.5	0	14.8264	0	30	77.7917	92.2083	23.1667	1	0	13	40	32	276	10.8	7.5	118.667	11.35	25.35	170.576	2.30154	119.92	-0.61871	2
29559526	14597348	31316465	1	1	1.93	0	59.322	1	78	0	2.01528	0	30	70.7143	89.5		1	0	15	24	26	234	14.2	8.05	98	11.95	29.95	113.272	1.39644	167.569	-0.159353	3
29583619	17375500	38635376	1	1	2.66	0	79.7174	1	77	0	2.73194	0	30	75.5517	93.9643	17.5	0	0	14	32	28	297	11.65	9.15	110.833	10.7	32.4	53.1356	1.52574	194.66	0.101812	3
29606136	14927693	37721698	1	1	4.15	0	84.8692	1	55.6	0	6.32986	0	30	87.4545	95.1613	19.6364	0	0	8	38	29	123	9.75	9.8	150.5	13.7	25.35	167.246	0.72408	169.871	-0.137163	3
29619618	11020841	37245262	1	1	34.49	1	58.6721	1	85.4	0	42.0354	0	30	76.2593	89.7027	16.0833	0	0	7	55	17	284	13.65	15	147.2	13.3	28.85	89.9452	1.0344	274.555	0.872037	4
29639378	10514013	38261457	1	1	1.47	0	75.521	1	55.4	0	5.48264	0	30	78.8421	75.3333	16.1429	1	1	14	31	28	119	11.8	5.8	195.222	10.2	25.05	119.744	2.09466	56.8111	-1.2271	1
29642134	12744652	38690211	1	1	4.57	1	53.9475	1	127.7	0	10.6104	0	30	88.6923	91.08	21.25	0	0	14	30	17	250	12.6	14.5	134	0	0	62.0025	1.11198	224.824	0.39261	4
29649546	13663156	33982123	1	1	2.42	1	76.8769	1	79.2	0	27.2257	0	30	94.4333	101.071	18.2903	1	0	10	52	27	88	14.05	7.15	226.4	17.65	36.55	71.5158	0.95682	91.9713	-0.888143	1
29652007	13183383	36021147	1	1	1.01	0	82.3552	1	90	0	2.86458	0	30	67.04	84.08	19.6	1	0	14	14	26	308	10.95	7.45	107.5	11.9	31.3	55.8056	0.93096	330.841	1.41466	4
29656475	10591033	37468075	1	1	1.46	1	60.1703	1	113.7	0	1.48194	0	30	99.5789	103	16.6316	1	1	15	37	30	287.5	12.8	12.85	305.667	11.35	24.85	70.7339	1.06026	271.16	0.839304	4
29666309	13659211	33383710	1	1	2.97	0	88.4392	1	94	0	20.4236	0	30	72.6129	91	17.7742	0	0	8	50	44	143	10.1	11	125.2	13	29.4	61.9749	1.52574	93.725	-0.871237	1
29668376	13447017	35968007	1	1	2.34	0	73.7347	0	119	0	3.52708	0	30	73.7647	80.1429	20.9412	0	1	13	31	37	343.5	10.05	16.15	174.833	12.8	27.3	68.2089	0.87924	390.678	1.99151	4
29673314	11674366	30183329	1	1	9.96	1	70.8787	0	74.45	1	26	1	30	68.36	74.9615	24	1	0	6	50	28	137	14.75	17.1	119	10.8	27.6	59.0459	1.96536	69.7073	-1.10278	1
29678569	11921090	33052201	1	1	1.25	1	72.8314	1	79.4333	1	1.3	1	30	78.2414	88.7241	25.0417	1	0	3	74	39	251	14.5	20.3	157	11.65	24.55	106.972	1.88778	132.96	-0.492992	2
29680228	13928969	38252562	1	1	3.92	1	84.7548	1	72.6	0	4.97153	0	30	68.75	84.3333	16.8333	1	0	13	26	26	225	13	11.3	115.75	12.2	25.35	90.0246	1.60332	140.334	-0.42191	2
29693908	10474765	36304327	1	1	6.65	1	84.6033	1	72.4	0	14.6521	0	30	72.9583	81.4348	17.9167	1	1	8	42	38	243.5	11.75	18.5	225.333	13.8	25.4	90.0535	0.93096	261.558	0.746737	4
29705683	12618081	37460863	1	1	8.55	1	78.972	0	83.9333	0	14.6319	0	30	66.6154	80.76	18.4615	0	1	11	52	34	103	10.4	11.8	213.167	12.8	25.9	63.9265	1.13784	90.5224	-0.902111	1
29736871	11343484	39661672	1	1	39.94	1	71.9711	1	83.8	0	39.8799	0	30	83.1786	92.1857	17.75	0	0	6	72	23	269.5	13.7	11	142.5	11.25	29.4	152.886	1.31886	204.343	0.195165	3
29739216	19064463	33590237	1	1	3.2	1	60.4751	0	104.2	0	13.0188	0	30	66.1	105.932	19.0244	0	0	14	27	23	236.5	13.9	10.3	100.167	12.55	34.2	110.592	1.26714	186.641	0.024507	3
29744098	10350667	35968919	1	1	25.48	1	80.5729	0	99.15	0	65.6722	0	30	84.6923	85.5	16.7778	1	1	4	60	40	164.5	9.7	6.9	173.5	11.25	23	48.3653	1.49988	109.675	-0.717469	1
29745018	12782396	38688099	1	1	21.86	1	70.2614	0	80	0	34.1396	0	30	100.464	84.9868	24.8966	1	1	9	61	44	288	14.8	13.65	243.71	12.6	23.5	76.9712	1.13784	253.111	0.665307	4
29746240	17115755	31116651	1	1	4.66	0	83.6405	0	75.4	1	4.1	1	30	75.3333	104.593	22.4643	1	0	7	39	51	197	13.1	13.2	160	12.7	23.5	97.2079	1.21542	162.084	-0.212231	2
29784265	16976243	33230802	1	1	4.75	0	70.2688	1	80.3	0	4.66597	0	30	96.68	66.7826	20.1731	1	0	7	52	48	93	12	12.5	103	16.1	33.5	78.9208	1.44816	64.2194	-1.15568	1
29785812	13109937	36051888	1	1	4.49	0	76.6516	0	85.4	0	4.59653	0	30	78.76	83.5	12.92	1	1	13	28	24	216.5	10.25	9.65	144	11.3	30.75	72.4103	1.21542	178.128	-0.0575622	3
29794507	12806465	36013165	1	1	1.62	0	72.2902	1	55.1	0	3.69375	0	30	67.963	98.7407	16.2593	0	0	8	54	36	188	9.2	6.9	103.167	11.85	29.65	26.4963	1.4223	132.18	-0.500513	2
29826878	12543058	33947529	1	1	2.8	1	75.3124	1	97.8333	0	6.48819	0	30	75.3462	92.76	15.8846	1	0	10	43	37	235.5	14.55	12.9	104	12.9	28.9	67.9482	1.06026	222.115	0.366495	4
29830163	11242800	38304161	1	1	1.95	1	89.2596	1	87.7	0	6.91736	0	30	68.5	80.4167	20.9444	1	0	11	42	31	202.5	14.05	11.4	118.75	13.5	23.85	65.9128	1.13784	177.969	-0.0590944	3
29845229	15271398	33838450	1	1	10.96	0	88.5796	1	76.3	0	25.7889	0	30	66.2083	82.8846	17.0962	1	0	7	41	43	166.5	12.75	14.4	139	12.3	25.85	49.4746	2.12052	78.5185	-1.01783	1
29854105	16827464	37618712	1	1	6.24	0	84.3766	0	98.2	0	18.2299	0	30	73.75	80.48	17.375	0	1	7	64	51	218	11.2	12	113	12.15	26.95	62.4988	1.0344	210.75	0.256931	3
29866901	16410231	36804468	1	1	18.7	0	63.5393	1	86	0	18.7368	0	30	80.3929	90.75	19.1552	1	1	6	86	27	321	14.15	12.35	119.25	14.4	24.7	111.888	0.74994	428.034	2.35163	4
29876408	13060798	30147326	1	1	8.03	1	66.634	0	85.9	0	8.02917	0	30	75.2258	102.75	17.871	0	0	13	27	27	192	13.65	11.7	90	11	31.1	87.9196	0.98268	195.384	0.108795	3
29893745	17989169	31774753	1	1	1.09	1	68.3122	1	85	0	3.625	0	30	87.44	70.7917	13.48	1	1	13	53	34	272	12.4	15.8	195.75	13.5	25	69.1452	1.9395	140.242	-0.422792	2
29910439	10139947	33069503	1	1	7.72	1	57.5255	0	127.1	0	15.7285	0	30	78.1304	94.3	17.7609	0	0	9	51	34	243.5	17.8	12.1	111	11.85	38.5	103.543	1.00854	241.438	0.552774	4
29922477	10898763	34010299	1	1	4.67	1	79.9897	0	148.867	0	4.65833	0	30	64.913	80.625	16.3158	0	1	14	37	33	183	14.7	8.2	100	15.6	30.6	44.7209	1.13784	160.831	-0.224309	2
29937266	19848401	34036007	1	1	8.63	1	68.2478	0	83.2	0	9.20278	0	30	60.8	90.2	18.9	1	0	11	34	35	140.5	13.25	18.1	108	11	23.3	77.3728	2.40498	58.4204	-1.21159	1
29949028	10202580	34259186	1	1	7.91	0	80.022	0	71	0	9.54306	0	30	81.8261	111.96	21.2917	1	0	12	25	37	232.5	12.8	17.8	127	10.45	23.45	107.363	1.60332	145.012	-0.376814	2
29951431	18570301	39316153	1	1	10.91	1	65.7715	1	86	0	16.9583	0	30	71.4595	88.525	17.6711	1	1	8	50	36	235.5	12.75	11.95	178.5	13.05	22.4	94.205	0.87924	267.845	0.807346	4
29953840	19108128	39838376	1	1	2.26	0	73.2552	0	37	0	12.566	0	30	77.2	78.92	12.88	0	0	9	42	38	203.5	11.15	11.2	74	9.3	24.45	99.5424	2.17224	93.6821	-0.871651	1
29957813	19872372	31391083	1	1	6.95	0	50.6122	1	84.7	0	6.99583	0	30	79.963	77.9667	19.9259	1	0	14	22	23	314	12.45	14	129	10.55	22.4	128.637	1.62918	192.735	0.0832575	3
29971242	14720166	35272813	1	1	1.95	0	68.892	1	77.7	0	2.00278	0	30	78.72	77.4444	18.08	0	0	15	28	29	76	7.2	5.5	117	13.7	28.9	100.643	1.5516	48.9817	-1.30258	1
29972674	10955612	35877867	1	1	3.98	1	81.6844	0	68.5	0	9.59444	0	30	73.44	77.3548	19.36	1	0	11	41	31	125	13.4	7.5	92.5	12.3	26.7	104.798	1.75848	71.0841	-1.0895	1
29999625	10355856	36975675	1	1	22.13	1	69.85	0	125	0	45.3937	0	30	78.25	104.176	18.1207	0	1	5	68	32	261	16.5	15.9	113	13	25.6	56.5068	1.0344	252.32	0.657682	4
20110554	13010259	33651516	1	1	0.88	1	60.9635	1	97	0	3.45069	0	1.8	56.35	84.625	14.6	1	1	15	23	20	186	14.2	5.95	138	12.3	29.7	89.3305	1.11198	167.269	-0.162243	3
20385280	14832445	36150672	1	1	0.88	1	48.9141	0	203	0	4.63472	0	0.2	83.1154	87.1667	23.8462	1	0	14	40	17	205.5	15.75	10.75	108	12.65	30.4	135.45	1.04733	196.213	0.116789	3
20405509	12578429	30031536	1	1	0.9	0	86.9029	1	57	0	13.9201	0	3	101.565	85.7143	20.3043	1	0	13	36	37	166	12.5	10.9	145	12.9	31.6	62.1696	2.40498	69.0234	-1.10937	1
20414135	11790339	39221750	1	1	0.86	0	79.2217	0	40.5	0	5.61875	0	14	70.4444	75.2308	20.6296	1	1	10	44	42	300.5	11.45	8.4	170.333	11.3	29.2	71.9841	1.49988	200.349	0.156663	3
20617936	10478935	35148343	1	1	0.96	0	69.8784	1	107	1	0.1	1	1.3	82.3929	111.05	16.3	0	0	15	24	37	262.5	15.95	14.55	172.667	13.9	26.8	57.4711	1.04733	250.637	0.641458	4
20733523	17544517	39933939	1	1	0.77	0	70.8733	0	78.8	0	5.07917	0	0.9	77.8182	93.1429	15.9545	1	0	14	20	23	90.5	13.65	9.85	123.5	15.45	32.9	121.113	1.78434	50.719	-1.28583	1
20793169	18060267	32928001	1	1	0.98	0	53.1798	0	60.7	0	6.31111	0	11.7	59.56	93.3478	19.12	1	0	13	23	24	220	14.65	9.1	93	9.8	30.35	82.9571	1.6809	130.882	-0.513027	2
20809439	11575837	33341317	1	1	0.84	1	81.2244	1	80.3	0	17.6611	0	1	69.2609	96.5238	17.2609	1	0	14	28	30	220.5	14.15	12.35	120.667	12.4	23.6	74.9992	1.293	170.534	-0.130772	3
20952526	14050724	33125154	1	1	0.99	0	65.243	1	52.1	0	8.09167	0	0.2	70.1333	94.7778	15.6	1	0	14	17	20	205	12.8	11.1	111	12.6	28.7	153.934	1.0344	198.183	0.135774	3
21013010	13620172	38113561	1	1	0.71	1	61.2489	1	105.7	0	10.6278	0	12.4	64.25	96.0769	14.375	1	0	15	26	31	294.5	14.15	6.3	114	12.5	27.8	95.414	1.1637	253.072	0.66493	4
21033466	19002113	33099836	1	1	0.6	0	87.9008	1	60.7	0	8.68194	0	10	77.3333	82.8	17.0667	1	0	12	41	35	320.5	15	11.2	96	11.65	23.4	88.484	1.37058	233.843	0.479551	4
21175527	19102504	37291636	1	1	0.75	0	66.8799	1	85	1	5.1	1	13.2	81.9474	90.1667	18.4091	1	0	15	64	52	224	12.55	13.25	119	14.05	22.65	7.60655	0.98268	227.948	0.422725	4
21176788	13594622	32784790	1	1	0.78	0	81.2385	1	85.5	0	36.8243	0	12.4	58.95	79.2222	19.55	0	1	14	28	30	171	12	7.8	88	13.8	30.9	55.9422	0.98268	174.014	-0.0972208	3
21269354	10792610	32272875	1	1	0.98	0	85.4633	0	93.2	0	2.82292	0	11.3	86.6087	99.5455	24.125	1	0	12	23	34	166	15.6	9.3	101.75	13.75	35.8	117.122	1.31886	125.866	-0.561383	2
21271626	15847847	30250634	1	1	0.98	0	75.2399	1	58.6	0	4.60417	0	24.5	72.625	80.375	17.4167	1	0	15	12	29	246	9.9	4.4	120	17.1	35.8	77.9611	1.86192	132.122	-0.501078	2
21308662	17355314	36500964	1	1	0.76	1	48.4487	1	61.8	0	6.04097	0	8.4	79.1	96.3	17.6	1	0	14	11	15	176	13.6	8.3	102			135.682	1.70676	103.119	-0.780672	1
21343172	17359822	31518478	1	1	8.12	1	40.1272	0	97	0	7.88681	0	3.8	79.2174	94.5185	14.4583	0	0	15	17	13	366.5	14.75	11.25	165.25	15.05	30.7	110.438	0.54306	674.879	4.73132	4
21642576	17482648	34859255	1	1	0.76	0	82.9471	1	60	1	3	1	12.8	98.3889	81.9286	18.1111	0	0	7	47	41	189.5	10.65	7.6	181	10.9	25.55	76.612	2.22396	85.2084	-0.953341	1
21731458	18266320	37454733	1	1	0.69	1	68.8894	1	115	0	9.65139	0	3	65.9375	95	12.5	0	0	15	21	20	182	15.1	7.4	92	0	0	93.4272	1.00854	180.459	-0.0350889	3
21739907	11379738	37847122	1	1	4.05	1	48.2121	1	95.5	0	9.26181	0	2.4	63.5385	90.8333	17.4615	0	0	13	18	15	290	15.35	12.05	90	12.2	26.85	82.339	0.54306	534.011	3.37329	4
21786979	13479079	39138071	1	1	0.92	0	69.0848	1	63.6	0	12.4361	0	29.3	70	88.4615	15.7647	1	0	15	25	20	211	13.5	7.2	107	11.7	32.3	85.3105	2.12052	99.5039	-0.815526	1
21887397	18822422	34873656	1	1	0.62	1	77.4408	1	107	0	31.6458	0	26	84.5625	89.4	19	1	0	15	8	24	180	15.6	9.9	115.5	13.7	26.8	124.756	1.0344	174.014	-0.0972208	3
21899061	16613429	38720142	1	1	0.97	0	86.5224	0	63.2	1	1.2	1	1.3	68.5	75.6875	21.9375	0	0	9	55	43	242	8.7	18.2	118	15	27.25	21.6781	1.78434	135.624	-0.467311	2
21962496	15694147	37714801	1	1	0.53	1	84.7502	1	86.4	0	6.075	0	30	67.9286	88.2	16.6	1	1	15	24	31	257	15.6	8.6	138	13.15	31.75	90.0255	0.93096	276.059	0.886534	4
21968811	18248038	32284630	1	1	0.8	1	79.4738	1	79.5	0	24.1035	0	30	66.619	95.4211	17.0952	1	0	11	31	29	213	13.95	9.95	107.5	14	31.1	85.1897	1.62918	130.741	-0.514392	2
22071538	12998617	32391497	1	1	0.45	0	78.4002	1	61.25	0	6.15069	0	30	79.5	81.375	19.6667	1	0	14	42	33	186.5	14.75	4.95	100	11.1	29.1	77.389	2.09466	89.0359	-0.916441	1
22199168	16912844	32612722	1	1	0.95	1	86.0537	1	95.8	0	6.05972	1	30	66.9524	90.05	16.8095	1	0	13	33	35	191	13.6	9.65	138.5	13.2	29.4	78.8341	1.00854	189.383	0.0509399	3
22223104	15550976	31383430	1	1	4.44	1	33.5155	0	71.3	0	5.73264	0	30	77.3636	87.75	22.0909	0	0	13	30	16	426.5	12.35	10.15	154.6	14.3	26.45	106.288	0.31032	1374.39	11.4748	4
22312761	18839759	33734080	1	1	0.87	1	69.9219	1	106.4	0	14.8306	0	30	64.0435	83.3	19.7826	1	0	13	38	25	238	14.4	9.95	85	24.25	34.1	65.3345	0.7758	306.78	1.1827	4
22359670	16918051	35293517	1	1	0.84	1	85.1689	1	66.4	0	11.4507	0	30	74.6818	78	20.5	1	1	15	31	31	335	12.1	8.9	153.25			104.017	1.26714	264.375	0.773894	4
22388958	10053782	39404135	1	1	0.92	0	84.4264	1	79.7	0	3.5625	0	30	92.7619	83.95	18.5238	1	0	14	23	35	136.5	15	8.95	101.333	12.15	30.6	89.1251	1.0344	131.961	-0.502631	2
22656029	10776848	32223052	1	1	0.82	1	52.331	1	161	0	9.59931	0	30	71.5217	87.84	17.0435	1	1	14	19	15	280.5	12.9	9.9	122	17.6	26.1	72.5235	1.00854	278.125	0.906448	4
22691240	10075723	30630833	1	1	0.99	0	82.2944	0	72	0	10.2167	0	30	56.76	75.25	15.8696	1	1	15	37	26	324.5	10.45	11.05	143.25	10.9	26.15	131.282	0.82752	392.136	2.00556	4
22757863	12197815	37173934	1	1	0.7	1	81.0766	1	65.2	0	14.7917	0	30	72.2941	82.2353	21.6667	1	0	10	45	37	172.5	13	8.8	161.25	12.6	24.7	70.8382	1.70676	101.069	-0.800441	1
22978234	10410223	33669800	1	1	0.88	0	88.8171	1	53.3	0	20.0097	0	30	76.5833	87.25	19.5833	0	0	13	25	42	246	12	9.9	96.2	11.4	27.3	96.1686	2.01708	121.958	-0.599055	2
23004017	16304004	34888193	1	1	0.62	1	48.3118	0	81	0	10.791	0	30	59.8571	72.5714	19.1071	1	0	13	17	33	226	12.6	12.55	115.75	12.3	22.2	106.829	1.34472	168.065	-0.154573	3
23238015	16919436	31134200	1	1	0.65	0	75.4412	1	75.9	0	7.40625	0	30	77.9375	83.3889	18	0	0	15	23	28	168.5	13.65	10.55	122.5	11.6	21.2	99.0198	1.60332	105.094	-0.761631	1
23448305	14738216	37935704	1	1	0.75	1	67.1851	0	64	0	13.9299	0	30	75.8571	99.2	17.7619	1	0	15	11	24	187.5	15.2	8.8	134.5	11.4	30.4	93.8471	1.11198	168.618	-0.149238	3
23530406	16128608	34888216	1	1	0.74	0	76.624	0	101.5	0	3.11042	0	30	71.8421	83.8095	15.7368	1	1	9	28	37	191	12.85	8.35	116	12.35	26.85	48.2811	1.37058	139.357	-0.431326	2
23634780	13073447	35971320	1	1	1	0	84.0247	1	76.1	0	37.8514	0	30	89.6071	83.25	24.1429	1	1	12	35	29	183.5	11.95	11.05	194.25	11.9	25.7	76.4352	1.13784	161.27	-0.220073	2
23635773	17718173	30378533	1	1	0.92	0	77.6537	1	73.5	0	18.9465	0	30	67.087	80.2727	16.9565	1	0	13	54	34	250.5	12.15	9.3	140.333	11.3	30.8	77.5217	1.70676	146.769	-0.359869	2
23674027	10336878	37699009	1	1	0.69	0	70.487	0	69.3	0	21.0125	0	30	82.7778	82.8235	17.5	1	1	15	15	28	105	14.3	9.2	117.333	12.8	25.1	100.231	2.09466	50.1275	-1.29153	1
23685482	14809077	32547375	1	1	0.91	1	66.7794	0	93.55	0	8.27569	0	30	53.1515	87.0625	14.3939	1	0	15	27	25	186.5	14.65	5.8	114	18.5	32.25	59.6789	1.06026	175.9	-0.0790359	3
23742485	11449507	33309933	1	1	0.71	1	89.5693	0	115.8	1	1	1	30	89.0588	87.0714	16.2941	1	1	10	39	31	329	11.65	14.8	181	24.3	40.35	83.3855	1.08612	302.913	1.14542	4
23872474	14694942	33992347	1	1	0.94	1	71.3168	1	87.6	0	10.8125	0	30	73.6522	85.381	17.6957	1	1	14	18	23	215	13.3	8.2	143.75	15.5	27.3	126.609	1.1637	184.756	0.00633233	3
24165802	17418890	38585031	1	1	0.7	1	86.2269	1	67.1	1	0	1	30	71.4	55.75	14.1923	1	0	15	39	38	135.5	12.6	9.3	124	14.1	30.95	134.098	1.13784	119.085	-0.626754	2
24267416	15438386	31153105	1	1	0.8	1	78.3436	0	64.8	0	20.6111	0	30	64.0909	89.35	18.9048	1	0	13	32	29	169	12.45	5.75	132	12.4	22.85	75.4856	1.1637	145.226	-0.374743	2
24343389	13485521	35316698	1	1	0.73	1	75.1883	1	77.3	0	5.09583	0	30	68.7368	86.2778	15.8947	1	0	14	37	24	214	13.4	9.25	126.5	13.6	30.55	55.7667	1.57746	135.661	-0.466957	2
24467796	19895627	33443648	1	1	0.86	0	53.7306	0	87.9	0	4.94167	0	30	80.7727	89.5357	15.6667	1	0	15	21	13	277	12.85	11.85	125.667	14.4	26.9	63.7981	0.98268	281.882	0.942671	4
24537591	11539253	34582394	1	1	0.65	1	73.3173	1	63	0	18.3104	0	30	66.5294	60.5625	18.8824	0	0	13	36	37	187	12.45	8.95	115	13.95	29	53.5604	1.13784	164.346	-0.190419	2
24543754	10794843	37618838	1	1	0.86	1	55.6676	0	70	0	10.0007	0	30	66.2143	107.4	18.9231	1	0	15	15	19	245	15.2	10.8	143.5	13.3	29	68.0559	1.11198	220.328	0.349262	3
24625280	18793846	36414210	1	1	0.85	1	88.3552	1	73.2	1	0.2	1	30	81.4583	84.6842	19.38	1	0	15	49	35	154.5	10.95	9.5	114.5	12.7	53.4	36.7259	1.4223	108.627	-0.727577	1
24731033	13869631	37651278	1	1	0.85	0	84.8783	0	70.2	1	1.2	1	30	102.682	99.5556	18.85	1	0	9	45	31	186.5	12.95	11.8	204.75	17.75	24.95	89.04	1.1637	160.265	-0.229769	2
24824580	11215910	32814532	1	1	0.62	1	65.5119	1	78.5	0	24.4715	0	30	78.95	78.4737	14.3	1	0	15	25	18	225.5	13.55	7.8	114	9.9	32.2	109.019	2.35326	95.8245	-0.850997	1
24917233	15971151	37606924	1	1	0.05	0	88.1932	1	66.8	0	15.7007	0	30	91.3333		16	1	0	15	3	24	227	12.7	10.5		12.3	27.3	116.465	1.26714	179.144	-0.0477689	3
24943627	16019508	32811799	1	1	0.86	1	70.3097	1	74.6	0	16.8479	0	30	68.6364	93	17.7273	1	0	15	33	28	382.5	13.15	9.7	101.6	20.55	32.25	76.9617	1.11198	343.981	1.54133	4
25045856	15940604	36121609	1	1	0.71	0	85.9116	1	72.1	0	21.5757	0	30	62.2353	86	17.7059	1	0	11	30	41	317	14.5	7.55	117	11.95	25.55	62.2974	1.11198	285.077	0.973471	4
25121906	15359151	30821931	1	1	0.82	0	82.6427	0	57.2	1	10.2	1	30	70.35	83.35	18.15	0	0	9	80	51	149.5	10.55	5.15	74	11.65	32.2	20.2501	0.72408	206.469	0.215658	3
25126238	13098031	35117973	1	1	0.58	0	77.7681	0	43	0	44.2042	0	30	65.0714	90.6154	16.8571	1	1	14	25	24	253	13.25	7.7	123	12.5	21.5	72.2231	1.96536	128.73	-0.533779	2
25241879	10812044	30847475	1	1	16.23	0	39.9495	1	49.9	0	5.96597	0	30	94.2308	115.72	18.6538	1	0	8	50	25	462	13	12.3	112.8	15.1	31.1	149.413	0.49134	940.286	7.28993	4
25378669	11342786	38543513	1	1	0.01	0	73.7988	0	0	0	12.975	0	30	69	75	28	0	0	15	17	31	179.5	11.7	9.15	0	16.3	33	68.1983	1.0344	173.531	-0.101881	3
25379634	10669269	34532726	1	1	0.45	1	67.0527	1	92	0	17.8333	0	30	74.5455	92.3636	18	1	0	15	31	24	221.5	14.35	6.65	109	11.4	32.6	93.8803	1.0344	214.134	0.28955	3
25507960	17080058	31250553	1	1	0.8	0	62.9442	1	89.7	0	6.01875	0	30	83.75	81.6842	19.15	1	0	12	27	30	235	13.1	5.2	78	12.1	32.5	102.282	1.60332	146.571	-0.361782	2
25523113	19424262	31106401	1	1	0.86	0	74.5989	1	64	0	22.8854	0	30	80.6111	82.75	28.9412	1	0	15	20	28	158	11.6	10	88	11.7	28.2	120.007	2.53428	62.3451	-1.17375	1
25638914	11314009	37972173	1	1	0.48	1	74.6764	1	64	0	7.86944	0	30	75.4615	75.9091	17.4615	1	0	14	19	32	279.5	12.55	12.4	93	13.2	26.7	86.1445	1.06026	263.615	0.766564	4
25733846	14928805	35738872	1	1	0.74	0	61.9849	0	100	0	13.0826	0	30	89.85	81.8333	14.05	0	1	11	40	27	237.5	12.55	6.15	173.667	20.05	24.3	66.0459	1.18956	199.654	0.149956	3
25763896	13043049	30093447	1	1	0.78	0	63.2138	1	110.4	0	7.46389	0	30	72.4211	86.4706	18.6842	0	0	15	25	36	176	13.8	5.6	149	10.75	27.65	102.204	1.88778	93.2312	-0.875997	1
25870866	15149974	32874052	1	1	0.96	0	64.4487	0	56.2	1	0.1	1	30	67.3182	77.1364	17.2391	0	1	15	73	46	253.5	9.35	8.2	145.333	11.7	29.4	10.5389	1.75848	144.159	-0.385038	2
25923742	13526617	35692741	1	1	0.29	1	82.3586	0	69.7	0	4.83264	0	30	67.1667	81.6	15	1	0	13	34	42	145	14.8	9.1	121	12	24.1	70.6395	1.62918	89.0018	-0.91677	1
25929738	10245374	34706078	1	1	0.94	0	70.2218	0	69.3	1	1.9	1	30	97.875	73.8182	17.7826	1	0	15	29	35	239.5	10.4	4.6	192.667	13.8	26.75	78.9303	1.11198	215.382	0.301579	3
25946570	19344453	35181247	1	1	9.14	0	41.5304	1	54.5	1	35.3	0	30	95.2609	83.8636	28.4783	0	0	7	37	22	295	8.1	10	98	14.3	31.3	120.738	0.41376	712.974	5.09856	4
26008424	10420250	32473536	1	1	0.77	1	62.438	1	88.1	0	19.5861	0	30	85.6471	91.8824	16.4706	1	1	15	29	18	248	13.75	7.95	126	11.7	28	102.035	1.0344	239.753	0.536525	4
26236698	14925204	31689552	1	1	0.94	0	71.432	0		0	3.85069	0	30	94.6	87.9565	20.16	1	1	9	29	32	300.5	11.95	10.3	185.8	10.6	24.7	57.2453	1.4223	211.278	0.262015	3
26246524	18844486	31701512	1	1	5.07	1	80.1585	1	89	0	23.0458	0	30	99.5652	79.9444	18.7	0	1	14	41	39	551.5	9.4	15.2	180.5	14.95	33	57.7597	0.87924	627.246	4.27211	4
26258862	11121002	31140959	1	1	0.43	1	70.7594	1	65	0	4.93611	0	30	67.8333	103.5	18.1667	0	1	14	56	44	328.5	9.7	8.6	159	14.6	28.8	56.3761	0.6465	508.121	3.1237	4
26365161	10431289	37259844	1	1	0.68	1	65.1369	1	79	0	29.1076	0	30	81.7778	90.6875	19.6111	1	0	15	9	25	252.5	13.75	8.75	124.5	11	25	94.3686	1.08612	232.479	0.466404	4
26379143	18872597	36240118	1	1	0.91	1	56.3255	0	98.1	0	5.06389	0	30	63.6538	89.0556	19.24	1	1	14	22	19	229	12.85	7.25	182.4	13.6	35.7	75.6107	0.82752	276.73	0.893006	4
26575093	16981602	35092395	1	1	0.79	0	80.8458	1	63.5	0	22.9271	0	30	57.7895	80	14.8421	1	0	14	26	26	281.5	12.5	10.25	99.25	12.4	25.4	97.801	1.21542	231.607	0.458	4
26577784	17002995	37666023	1	1	0.87	1	51.8288	1	76	0	4.86042	0	30	74	83.7143	14.619	0	0	14	18	29	197.5	15.2	6.1	88.6667	12	30.75	81.2797	1.49988	131.677	-0.505363	2
26587001	10205747	31887699	1	1	0.87	0	72.9276	0	82	0	5.00417	0	30	94.7143	106.3	20.5714	1	0	15	28	23	367	12.9	12.15	122	14.35	29.65	109.162	1.34472	272.919	0.856265	4
26906011	19947298	30179142	1	1	0.83	1	63.7635	1	82.9	0	21.9451	0	30	54.55	72.3684	11.75	0	0	11	47	39	285.5	11.4	4.9	142.167	13.25	28.15	63.1586	0.93096	306.673	1.18166	4
26923376	12681063	32284430	1	1	0.72	0	55.7997	1	64.5	0	6.79514	0	30	69.5152	105.138	18.9394	1	0	15	36	30	369.5	11.7	16	121	11.05	35.35	31.5013	1.11198	332.29	1.42862	4
26971284	16029907	33324946	1	1	0.83	0	65.3804	1	82.7	0	9.05139	0	30	76.2667	89.8		1	0	14	25	29	389	11.2	9	114	12.5	31	101.59	1.11198	349.826	1.59768	4
27152006	11404203	37885824	1	1	0.9	0	89.687	1	57.7	0	28.1562	0	30	71.1739	92.8261	18.2609	1	1	15	30	26	183	12.1	7.6	190.2	29.4	32	70.403	1.57746	116.009	-0.656408	1
27239679	15869792	34670038	1	1	2.07	1	57.2014	1	116.8	0	20.7847	0	30	71.8889	84.6364	15.96	1	0	13	40	26	721.5	12.7	19.95	97.6667	13.15	23.05	90.3548	0.87924	820.595	6.13607	4
27315577	11667980	31063348	1	1	0.77	0	72.3533	0	68	1	1	1	30	106.103	86.8889	21.5732	1	0	15	40	44	172	14.35	14.45	170.667	12	27.15	84.6075	1.5516	110.853	-0.706113	1
27318842	19412083	39101805	1	1	0.72	0	76.7979	1	61	1	0.6	1	30	85.619	72.6667	23.8095	0	0	5	84	78	22.5	8	220.4	75.5	14.75	31.2	63.5605	0.6465	34.8028	-1.43927	1
27379233	14166879	30229854	1	1	0.9	0	82.0323	1	50	0	7.47014	0	30	72.2273	83.125	17.9545	1	0	15	28	31	204	12.8	9.9	82.2	11.45	24.75	106.887	1.37058	148.842	-0.339887	2
27472769	15537237	39467232	1	1	0.97	0	50.1606	0	68.8	0	15.7972	0	30	73.4211	87	19.1579	0	0	14	5	15	169	12.2	7.1	116.667	13.6	28.6	78.1205	1.4223	118.822	-0.629296	1
27516049	15826193	36448509	1	1	5.66	0	70.8105	1	73.15	1	5.9	1	30	67.4839	74.0323	16.0882	1	1	3	72	38	303	12.35	18.35	154.4	13.85	26.2	109.739	0.49134	616.681	4.17026	4
27532670	19949409	35979672	1	1	0.94	1	52.1227	1	101.4	0	14.1243	0	30	78.8571	83	16.1429	1	1	15	39	25	303	11.4	9.9	201			52.287	1.1637	260.376	0.735347	4
27609504	13931380	39942191	1	1	0.57	0	83.0965	1	65.4	0	3.69167	0	30	54.2	67.8571	15.4667	0	0	15	48	42	160	12.6	7.55	102	11.9	30.5	71.3715	2.01708	79.3226	-1.01008	1
27857864	18713330	39211256	1	1	14.92	0	30.2625	0	83.6	0	19.8569	0	30	79.9444	85.9118	26.4722	0	0	10	35	21	347	9.8	8.6	91.2	15.4	25.2	141.041	0.6465	536.736	3.39956	4
27882149	18060844	31508741	1	1	0.46	1	80.1263	1	65	0	20.8694	0	30	68.6667	80.7273	18.0833	1	0	14	32	43	159	14.1	8.8	134	10.6	25.7	105.16	1.96536	80.9012	-0.994863	1
27918569	17348393	30098533	1	1	0.31	0	85.581	1	41.8	0	5.66111	0	30	64.625	74.8571	13.625	0	0	15	39	36	263	11.1	11	100	15.5	20.4	30.1831	1.21542	216.386	0.311263	3
28001639	11898225	36076302	1	1	0.41	0	66.1647	1	81	0	5.83681	0	30	79.1667	84	16.8333	1	1	13	38	29	247.5	13.15	10.45	186.333	13.8	30.7	101.373	1.21542	203.633	0.188322	3
28012730	11579677	35384445	1	1	0.97	0	66.6839	1	53.1	1	0.1	1	30	95.5652	85.8333	17.7407	0	0	15	56	43	222.5	13.5	18	217	11.1	20.8	238.114	1.9395	114.72	-0.668834	1
28014076	11149148	36608145	1	1	0.84	0	74.3109	1	82.5	1	0.4	1	30	92.4348	83.8421	18	0	0	15	57	51	251.5	13.55	13.2	142	13.75	27.3	84.2042	1.13784	221.033	0.35606	3
28163362	12921473	32794024	1	1	12.95	1	59.1854	0	76.05	0	12.2653	0	30	82	86.4	21.625	1	0	8	38	28	343.5	15.2	13.75	140.2	12	39.9	103.017	0.5172	664.153	4.62791	4
28549196	14907667	37368526	1	1	0.84	1	50.2514	0	93.4	0	2.66181	0	30	90.2222	98.9444	20	1	0	14	22	22	252	15.7	8.2	114		27.9	77.171	1.65504	152.262	-0.306916	2
28579091	12519699	33321724	1	1	36.63	1	40.3886	1	97	0	5.89653	0	30	78.0769	106.034	23.7407	0	1	3	103	34	318	9.95	13.7	265.3	14.65	95.15	17.3806	0.49134	647.21	4.46457	4
28722502	11707036	39788288	1	1	0.66	1	72.0553	0	101.4	1	0.6	1	30	68.9231	69.3077	19.1154	1	1	4	90	54	237.5	11.95	15.65	321	11.55	23.5	61.7915	0.93096	255.113	0.684606	4
28818970	11721606	38889752	1	1	0.85	0	72.9907	0	60	0	15.1514	0	30	93.5217	77.381	18.0435	1	0	13	40	42	110	13.6	9.65	139	13.2	30.15	99.6069	1.6809	65.4411	-1.1439	1
28923272	18759974	35661076	1	1	0.49	0	88.5838	1	74.4	0	10.8396	0	30	93.0833	101.857	22.1667	0	0	14	35	35	325	10	7.9	108.75	17.9	35.8	61.9568	1.60332	202.704	0.179366	3
29143688	17725316	36363576	1	1	0.87	1	66.0274	0	87.2	0	5.88125	0	30	75.7895	100.579	16.8421	1	1	15	29	40	129.5	13.6	5.7	144.667	12.85	26.45	57.0789	1.25421	103.252	-0.779391	1
29153638	19536091	39852455	1	1	0.9	1	87.3472	1	68.8	0	3.07222	0	30	76.9524	84.8824	17.4762	1	1	15	32	37	223	12.3	8.2	245	14	28.1	122.097	0.98268	226.93	0.412915	4
29170664	11048304	35031074	1	1	0.54	1	69.5441	1	108.5	0	8.8125	0	30	76.4	99.625	16.5333	1	0	9	58	38	313.5	14.1	9.35	118.5	13.95	28.85	62.1851	0.98268	319.026	1.30075	4
29248646	12955306	35626410	1	1	0.94	1	72.2466	1	71	0	14.8264	0	30	69.375	88.6087	16.5833	0	1	15	34	23	186	13.9	9.4	131.5	11.6	25.2	45.5434	0.7758	239.753	0.536525	4
29283065	14836998	37723009	1	1	0.95	1	77.3178	1	85	0	42.0354	1	30	71.5833	72.4091	15.4583	1	0	12	37	47	100.5	10.55	25.7	111.5	12.5	30.6	67.6293	0.93096	107.953	-0.734073	1
29338696	19994233	38059821	1	1	0.76	0	87.112	0	51	0	3.52708	0	30	60.8421	73.2105	16.4737	1	0	13	42	31	225.5	12.35	9.85	147	15.35	30.7	66.2034	1.44816	155.715	-0.273631	2
29498981	10031358	37327242	1	1	0.83	1	64.677	1	138	0	6.48819	0	30	73.45	84.2778	17.35	0	1	15	27	20	270	11.5	11.4	182	11.6	29.5	54.7762	0.98268	274.759	0.873999	4
29534931	12233558	30232722	1	1	0.6	0	66.1026	0	89.2	1	0.5	1	30	80.2143	76.8889	20.1429	0	0	15	46	38	402	12.8	25.45	123	12.05	24.7	79.789	1.293	310.905	1.22246	4
29563986	16904516	39371428	1	1	0.89	1	86.3795	1	63	0	16.9583	0	30	71.1304	77.0455	16.3913	1	0	15	30	26	188.5	12.8	7.85	123.25	11.5	33.6	96.2759	1.00854	186.904	0.027043	3
29564475	18200424	34586330	1	1	0.85	1	74.1668	1	79.5	0	12.566	0	30	58.8571	78.9167	16.5	0	1	15	35	32	203	13.3	8	97.6667	11.6	28.1	71.9767	1.21542	167.02	-0.164641	2
29608690	19340375	32920810	1	1	0.8	1	60.3065	1	80	1	0	1	30	95.0476	85.1111	19.7419	0	0	15	16	30	244.5	15.05	14.7	162	11	23.5	79.1052	1.75848	139.041	-0.434378	2
29610519	12356721	33933548	1	1	0.93	0	63.3605	1	60.8	0	9.59444	0	30	72.0417	96.5455	17.375	0	1	15	22	25	212	12.2	4.7	198.294	10.7	26.1	137.573	1.0344	204.95	0.201012	3
29732997	16722743	37176169	1	1	0.71	1	50.7888	0	99.4	0	1.48681	0	30	66.8824	87.4667	20.7647	1	0	15	20	15	310	14.1	10.2	105.667	14.1		86.6374	1.00854	307.375	1.18843	4
29774975	11125269	39737140	1	1	0.71	0	79.2327	1	96.3	0	1.63125	0	30	66.6111	103.056	17.2222	0	0	13	34	29	279	14	11.1	103	12.05	24.75	63.2064	1.57746	176.867	-0.0697198	3
29788471	10740507	32620165	1	1	0.36	0	76.1742	1	68.8	0	2.96944	0	30	67.8	68.6	14.8	1	1	15	36	35	226	10.35	8.9	180	13.1	24.1	53.5698	0.98268	229.983	0.442346	4
29852548	12208673	38980673	1	1	4.72	0	74.3256	0	53.3	0	7.79583	0	30	77.9583	89.9524	17.6667	1	0	12	29	33	349	8.25	7.9	104	14.4	26.5	108.792	0.62064	562.323	3.64623	4
29996017	15886977	38861819	1	1	0.61	0	74.1397	1	70.4	0	3.49653	0	30	78	76.2308	18	1	0	14	26	21	297	13.5	7.3	157.333	13.5	30.6	84.239	1.37058	216.697	0.314256	3

## Sheet: data dictionary
Variable Name	Description
hadm_id	Unique hospital admission ID
subject_id	Unique patient ID
stay_id	Unique ICU stay ID
hospstay_seq	Sequence number of hospital admission
icustay_seq	Sequence number of ICU stay
gender	Biological sex
AGE	Age at ICU admission
race	Ethnicity, 1=whtie 0=no white
los_icu	Length of ICU stay
mor_hospital	In-hospital mortality
timehos	Hospital survival days
mor_30d	30-day mortality
time30	Follow-up time for 30-day mortality
HR	Heart rate
MAP	Mean blood pressure
RR	Respiratory rate
weight	Body weight
GCS	Glasgow Coma Scale score
ASPIII	Acute Physiology Score III
SAPSII	Simplified Acute Physiology Score II
Hypertension	History of hypertension
DIABETES	History of diabetes
PLT	Platelet count
HGB	Hemoglobin
WBC	White blood cell count
GLU	Blood glucose
PT	Prothrombin time
APTT	Activated partial thromboplastin time
eGFR	Estimated glomerular filtration rate
HDL	High-density lipoprotein
PHR	Platelet-to-HDL ratio (PLT/HDL)
PHR4	Quartile grouping of PHR
PHRZ	Standardized PHR (Z-score)
PHR4 was generated based on quartiles calculated within the analytical cohort of Table S9.
PHRZ was calculated using the mean and standard deviation of PHR in the analytical cohort of Table S9.
hadm_id
subject_id
stay_id
hospstay_seq
icustay_seq
gender
AGE
race
los_icu
mor_hospital
HOSD
mor_30d
time30
HR
MBP
RR
weight
GCS
ASPIII
SAPSII
Hypertension
DIABETES
PLT
HGB
WBC
GLU
PT
APTT
eGFR
HDL
PHR
PHR4
PHRZ
hadm_id
subject_id
stay_id
hospstay_seq
icustay_seq
gender
AGE
race
los_icu
mor_hospital
HOSD
mor_30d
time30
HR
MBP
RR
weight
GCS
ASPIII
SAPSII
Hypertension
DIABETES
PLT
HGB
WBC
GLU
PT
APTT
eGFR
HDL
PHR
PHR4
PHRZ
hadm_id
subject_id
stay_id
hospstay_seq
icustay_seq
gender
AGE
race
los_icu
mor_hospital
HOSD
mor_30d
time30
HR
MBP
RR
weight
GCS
ASPIII
SAPSII
Hypertension
DIABETES
PLT
HGB
WBC
GLU
PT
APTT
eGFR
HDL
PHR
PHR4
PHRZ
